# Supplementary material for: (E)-1-(2,2-Dimeth­oxy­eth­yl)-2-(nitro­methyl­idene)imidazolidine
Source: Acta Crystallogr Sect E Struct Rep Online. 2010 Aug 4;66(Pt 9):o2216. doi: 10.1107/S1600536810030266 (PMC3008036; doi:10.1107/S1600536810030266)
Supplement: Supplementary file 2 [file e-66-o2216-Isup2.hkl]

#
# h,k,l, Fc-squared, Fo-squared, sigma(Fo-squared) and status flag
#
data_I
_shelx_title ' weipeifeng01 in P2(1)/c'
_shelx_refln_list_code          4
_shelx_F_calc_maximum      115.98
_exptl_crystal_F_000       464.00
_reflns_d_resolution_high  0.7667
 
loop_
 _symmetry_equiv_pos_as_xyz
 'x, y, z'
 '-x, y+1/2, -z+1/2'
 '-x, -y, -z'
 'x, -y-1/2, z-1/2'
 
_cell_length_a    10.4445
_cell_length_b     6.8676
_cell_length_c    14.4409
_cell_angle_alpha  90.000
_cell_angle_beta   99.953
_cell_angle_gamma  90.000
 
_shelx_F_squared_multiplier     1.000
 
loop_
 _refln_index_h
 _refln_index_k
 _refln_index_l
 _refln_F_squared_calc
 _refln_F_squared_meas
 _refln_F_squared_sigma
 _refln_observed_status
   1   0   0     2858.81     2933.65     50.05 o
   2   0   0      770.15      777.71      6.63 o
   3   0   0      481.13      510.83      4.67 o
   4   0   0     3143.65     3531.42     29.11 o
   5   0   0        1.04       -0.15      0.15 o
   6   0   0      980.58     1062.41      8.61 o
   7   0   0       51.11       42.66      0.91 o
   8   0   0        8.03        5.96      0.62 o
   9   0   0        1.05        1.51      0.46 o
  10   0   0      136.99      134.36      2.63 o
  11   0   0      134.71      123.76      2.63 o
  12   0   0        1.09        1.02      0.96 o
  13   0   0        2.17        1.55      0.84 o
   1   1   0     1888.99     1784.66     17.53 o
   2   1   0      869.99      846.09      5.13 o
   3   1   0      110.47      108.96      0.91 o
   4   1   0      123.23      132.45      0.96 o
   5   1   0     1074.19     1082.87      6.05 o
   6   1   0       46.45       35.77      0.64 o
   7   1   0       53.30       63.76      0.95 o
   8   1   0      136.99      137.83      1.50 o
   9   1   0      137.50      148.80      1.88 o
  10   1   0      184.92      181.20      2.72 o
  11   1   0        9.22       11.03      0.72 o
  12   1   0        0.49        0.43      0.44 o
  13   1   0        3.12        4.19      0.68 o
   1   2   0     7547.06     7195.15     86.76 o
   2   2   0     1728.72     1731.89     14.72 o
   3   2   0       31.20       40.37      0.52 o
   4   2   0        0.17       -0.13      0.13 o
   5   2   0      402.28      421.92      2.58 o
   6   2   0       20.45       21.97      0.48 o
   7   2   0      172.01      170.88      1.73 o
   8   2   0       70.47       73.70      1.11 o
   9   2   0        9.33        8.38      0.53 o
  10   2   0       70.73       67.25      1.69 o
  11   2   0        2.32        2.86      0.52 o
  12   2   0        0.01       -0.39      0.43 o
  13   2   0        0.76        0.93      0.56 o
   1   3   0        0.06        2.04      0.57 o
   2   3   0       69.95       75.84      0.94 o
   3   3   0      356.58      335.69      3.31 o
   4   3   0      652.76      663.45      5.44 o
   5   3   0     1012.53     1033.43      9.49 o
   6   3   0       47.15       56.95      1.05 o
   7   3   0      140.08      132.48      1.81 o
   8   3   0       95.92      100.36      1.35 o
   9   3   0       70.31       72.54      1.21 o
  10   3   0        8.62        8.58      0.63 o
  11   3   0        6.77        7.11      0.61 o
  12   3   0        4.27        3.46      0.79 o
   0   4   0     1525.95     1663.11     29.75 o
   2   4   0      410.99      440.80      9.32 o
   3   4   0       36.20       40.19      0.67 o
   4   4   0      125.72      121.77      1.53 o
   5   4   0       11.86       15.72      1.15 o
   6   4   0       16.17       19.40      0.80 o
   7   4   0       75.88       79.35      1.58 o
   8   4   0       12.78       12.95      1.42 o
   9   4   0        5.24        5.38      1.05 o
  10   4   0       20.71       19.56      1.32 o
  11   4   0        5.03        2.24      0.71 o
   1   5   0       11.15       10.20      1.25 o
   3   5   0       24.22       20.28      0.62 o
   4   5   0       27.91       30.10      0.80 o
   5   5   0       50.53       49.03      1.02 o
   6   5   0        4.05        4.32      0.48 o
   7   5   0        0.10       -0.41      0.41 o
   8   5   0       15.29       13.66      0.99 o
   9   5   0        2.11        1.30      0.74 o
  10   5   0        2.65        3.10      0.76 o
  11   5   0        0.17       -0.45      1.02 o
   0   6   0     1634.30     1665.41     30.82 o
   2   6   0       15.18       11.76      2.95 o
   3   6   0        4.01        3.66      0.43 o
   4   6   0       36.14       36.80      0.91 o
   5   6   0        1.10        0.43      0.37 o
   6   6   0       12.73       11.47      0.79 o
   7   6   0        2.33        2.11      0.51 o
   8   6   0        0.73        0.18      0.65 o
   9   6   0        0.14        0.43      1.13 o
   2   7   0        2.06        2.25      0.68 o
   3   7   0        5.24        7.08      0.69 o
   4   7   0        1.24        0.36      0.33 o
   5   7   0       23.12       24.33      0.99 o
   6   7   0        0.77        1.05      0.43 o
   7   7   0        0.45        0.03      0.62 o
   8   7   0        0.36        0.45      1.02 o
   2   8   0        0.77        0.29      0.85 o
   3   8   0        0.56        1.10      0.96 o
   4   8   0        3.31        3.56      0.48 o
   5   8   0        0.01       -0.91      0.91 o
   6   8   0        0.57        1.47      1.25 o
 -13   1   1        0.17        0.77      0.70 o
 -12   1   1       10.76       12.87      0.91 o
 -11   1   1        0.13        0.14      0.35 o
 -10   1   1        5.04        3.39      0.47 o
  -9   1   1       43.06       39.63      1.04 o
  -8   1   1        3.49        2.92      0.28 o
  -7   1   1       86.44      103.17      1.15 o
  -6   1   1      937.83      987.81      5.39 o
  -5   1   1     1243.96     1288.26      7.09 o
  -4   1   1        0.63        0.11      0.09 o
  -3   1   1      975.91      918.49      6.04 o
  -2   1   1     1039.57      964.92      6.25 o
  -1   1   1      117.37      118.51      1.29 o
   1   1   1      168.57      211.69      2.23 o
   2   1   1        0.12        0.34      0.08 o
   3   1   1     3017.53     2972.43     16.57 o
   4   1   1      544.46      598.60      3.31 o
   5   1   1        0.12        0.08      0.11 o
   6   1   1      152.98      121.64      1.17 o
   7   1   1        3.17        4.14      0.30 o
   8   1   1        3.71        3.68      0.34 o
   9   1   1       11.81        7.42      0.52 o
  10   1   1       25.20       21.17      1.05 o
  11   1   1        0.06        0.36      0.38 o
  12   1   1        1.10        1.05      0.44 o
  13   1   1        0.00       -0.40      0.44 o
 -13   2   1        2.35        0.83      0.60 o
 -12   2   1        4.10        3.12      0.98 o
 -11   2   1        1.36        2.47      0.54 o
 -10   2   1      139.24      135.13      2.21 o
  -9   2   1       26.24       22.84      0.71 o
  -8   2   1       71.31       80.78      1.27 o
  -7   2   1       83.99       73.08      1.02 o
  -6   2   1      331.93      327.03      2.45 o
  -5   2   1      154.67      183.28      1.31 o
  -4   2   1        6.69        3.99      0.22 o
  -3   2   1      258.18      242.08      2.01 o
  -2   2   1     2314.78     2331.93     14.98 o
  -1   2   1    11438.54    10778.48    187.95 o
   0   2   1    13450.30    12948.91    222.70 o
   1   2   1      252.06      244.72      3.58 o
   2   2   1     1438.13     1522.82     10.60 o
   3   2   1        0.01        1.35      0.29 o
   4   2   1     1016.47     1021.56      7.31 o
   5   2   1      416.06      435.38      2.80 o
   6   2   1      134.47      158.23      1.46 o
   7   2   1       15.62       14.29      0.53 o
   8   2   1      101.42       97.30      1.50 o
   9   2   1       30.65       28.99      0.86 o
  10   2   1      188.23      186.26      2.76 o
  11   2   1        2.91        2.27      0.50 o
  12   2   1       27.10       30.94      1.44 o
 -12   3   1        1.99        1.80      0.62 o
 -11   3   1        0.05        0.02      0.42 o
 -10   3   1        3.10        3.17      0.47 o
  -9   3   1       11.88       10.83      0.64 o
  -8   3   1        1.86        1.84      0.38 o
  -7   3   1        2.04        2.11      0.47 o
  -6   3   1        9.47        5.81      0.46 o
  -5   3   1       10.87        8.61      0.51 o
  -4   3   1       60.72       68.33      0.90 o
  -3   3   1        6.16        4.65      0.22 o
  -2   3   1      950.86      968.79      8.87 o
  -1   3   1      267.46      271.89      4.09 o
   0   3   1       91.47      103.79      2.00 o
   2   3   1        0.83        1.07      0.19 o
   3   3   1       15.38       15.95      0.45 o
   4   3   1       74.58       62.40      0.87 o
   5   3   1        7.08        4.38      0.41 o
   6   3   1        0.74        0.72      0.25 o
   7   3   1       23.13       24.74      0.78 o
   8   3   1        0.00       -0.21      0.21 o
   9   3   1       17.50       17.53      0.68 o
  10   3   1        0.42        0.70      0.33 o
  11   3   1        9.77       10.27      0.72 o
  12   3   1        3.52        4.17      0.62 o
 -12   4   1        1.11        2.33      1.00 o
 -11   4   1       14.73       13.99      1.19 o
 -10   4   1       17.55       16.06      1.17 o
  -9   4   1       27.91       27.76      1.31 o
  -8   4   1       18.13       17.05      1.21 o
  -7   4   1       21.51       25.13      1.07 o
  -6   4   1       71.57       64.01      1.54 o
  -5   4   1       18.33       24.06      0.70 o
  -4   4   1      120.31      114.75      1.46 o
  -3   4   1       27.90       27.89      0.65 o
  -2   4   1      451.87      454.52      7.71 o
  -1   4   1     1504.37     1494.75     19.05 o
   0   4   1     3381.18     3351.10     41.20 o
   2   4   1      606.88      590.00      6.46 o
   3   4   1       30.30       32.52      0.60 o
   4   4   1      268.54      250.35      2.88 o
   5   4   1       83.56       88.46      1.51 o
   6   4   1       74.36       67.48      1.40 o
   7   4   1        0.38        0.21      0.33 o
   8   4   1        2.21        1.15      0.51 o
   9   4   1       18.62       22.42      1.30 o
  10   4   1       32.03       31.09      1.52 o
  11   4   1        3.17        1.85      0.72 o
 -11   5   1        0.00        0.57      1.02 o
 -10   5   1       11.02       11.43      1.09 o
  -9   5   1        1.62        0.94      0.55 o
  -8   5   1        8.25        7.17      0.76 o
  -7   5   1       55.44       56.40      1.43 o
  -6   5   1      196.70      196.33      2.75 o
  -5   5   1       40.37       41.01      1.14 o
  -4   5   1       22.01       24.26      0.74 o
  -3   5   1        4.89        5.24      0.39 o
  -2   5   1       65.14       71.51      2.03 o
  -1   5   1       80.34       73.13      2.44 o
   0   5   1        1.23        0.97      0.57 o
   1   5   1        0.27        0.14      0.29 o
   2   5   1        6.87        5.31      1.30 o
   3   5   1      108.93      112.78      1.93 o
   4   5   1       56.24       55.64      1.39 o
   5   5   1        4.80        5.17      0.43 o
   6   5   1        2.24        2.29      0.39 o
   7   5   1       17.55       15.20      0.95 o
   8   5   1       16.73       15.45      1.04 o
   9   5   1        9.40       10.76      0.98 o
  10   5   1        5.87        6.22      0.89 o
 -10   6   1        1.87        2.68      0.95 o
  -9   6   1        0.02       -0.47      0.52 o
  -8   6   1        0.11        0.77      0.54 o
  -7   6   1       26.53       27.98      1.74 o
  -6   6   1       14.42       14.29      1.79 o
  -5   6   1       20.38       21.38      0.88 o
  -4   6   1        1.59        1.08      0.31 o
  -3   6   1        9.22        9.52      0.62 o
  -2   6   1        2.52        4.10      0.76 o
  -1   6   1        6.81        7.33      0.96 o
   0   6   1        4.14        5.72      1.08 o
   1   6   1        9.97       10.88      1.47 o
   2   6   1       15.07       12.75      1.08 o
   3   6   1       17.00       16.07      0.74 o
   4   6   1       17.08       15.54      1.15 o
   5   6   1        2.46        1.79      0.40 o
   6   6   1       21.38       22.04      0.95 o
   7   6   1        4.10        5.66      0.60 o
   8   6   1        9.26        9.93      0.84 o
   9   6   1        0.60        0.58      0.79 o
  -8   7   1        7.75        6.69      1.70 o
  -7   7   1        7.32        7.99      0.81 o
  -6   7   1        7.46        5.30      0.82 o
  -5   7   1       58.73       60.38      1.67 o
  -4   7   1        4.91        4.85      0.49 o
  -3   7   1        9.25       11.24      0.81 o
  -2   7   1       13.63       10.31      1.59 o
  -1   7   1       18.07       19.15      2.15 o
   0   7   1        0.05       -0.36      0.52 o
   1   7   1        8.43        8.95      1.59 o
   2   7   1       18.17       22.64      1.56 o
   3   7   1        0.73       -0.08      0.28 o
   4   7   1        8.06        9.52      0.75 o
   5   7   1       13.32       13.34      0.84 o
   6   7   1        0.10       -0.37      0.37 o
   7   7   1       11.81       14.39      2.15 o
   8   7   1        1.90        3.06      1.36 o
  -6   8   1        0.01        0.91      1.13 o
  -5   8   1        0.64        0.36      0.57 o
  -4   8   1        0.15        0.15      0.32 o
  -3   8   1        2.63        3.34      0.60 o
  -2   8   1        4.91        3.77      0.52 o
  -1   8   1       78.91       87.06      4.31 o
   0   8   1       47.32       48.51      3.29 o
   2   8   1        2.60        3.85      0.57 o
   3   8   1        0.18       -0.45      0.45 o
   4   8   1        8.59        9.86      0.66 o
   5   8   1        0.03        0.57      1.02 o
 -13   0   2       26.85       38.76      2.61 o
 -12   0   2        1.65        2.40      0.79 o
 -11   0   2       21.89       14.93      1.07 o
 -10   0   2      363.27      373.61      5.10 o
  -9   0   2      156.06      164.16      3.86 o
  -8   0   2       57.96       65.51      1.37 o
  -7   0   2      654.68      655.35      5.17 o
  -6   0   2     1606.82     1715.04     12.13 o
  -5   0   2      192.73      170.10      1.65 o
  -4   0   2      116.55      111.90      1.15 o
  -3   0   2     2741.68     2680.15     19.89 o
  -2   0   2    11916.96    12157.43    101.28 o
  -1   0   2      292.13      275.59     10.61 o
   0   0   2     7901.37     7770.38    132.96 o
   1   0   2       76.09       51.55      0.76 o
   2   0   2    12647.66    12734.01    137.30 o
   3   0   2      819.92      759.81      6.05 o
   4   0   2     4146.28     4362.40     32.51 o
   5   0   2     1217.23     1322.79     10.44 o
   6   0   2      298.11      279.66      2.86 o
   7   0   2        0.71        1.42      0.35 o
   8   0   2        7.46        6.68      0.67 o
   9   0   2      268.22      261.62      3.94 o
  10   0   2       74.00       74.03      1.95 o
  11   0   2       21.30       25.18      1.70 o
  12   0   2       25.08       25.44      4.31 o
  13   0   2        5.98        6.76      1.06 o
 -13   1   2        9.47       12.36      0.96 o
 -12   1   2        0.16        0.00      0.41 o
 -11   1   2        7.61        7.85      0.69 o
 -10   1   2       54.98       53.88      1.23 o
  -9   1   2        6.02        4.99      0.40 o
  -8   1   2       89.62       81.40      1.02 o
  -7   1   2       72.22       81.19      1.01 o
  -6   1   2      242.56      252.05      1.73 o
  -5   1   2      435.97      450.56      2.96 o
  -4   1   2      374.17      400.05      2.30 o
  -3   1   2      612.67      605.67      4.44 o
  -2   1   2      357.59      357.58      2.68 o
  -1   1   2        3.19        4.08      0.15 o
   0   1   2     4153.85     4283.29     42.31 o
   1   1   2     6172.65     6028.19     51.63 o
   2   1   2      496.44      455.92      3.12 o
   3   1   2      768.41      780.76      4.61 o
   4   1   2      430.06      445.75      2.89 o
   5   1   2       55.83       61.87      0.76 o
   6   1   2       87.29       89.74      1.05 o
   7   1   2      119.07      119.35      1.33 o
   8   1   2       98.95       94.28      1.32 o
   9   1   2       56.57       58.21      1.26 o
  10   1   2       20.82       18.36      0.87 o
  11   1   2       15.41       14.13      0.82 o
  12   1   2        7.15        8.07      0.68 o
 -13   2   2        3.25        4.05      0.86 o
 -12   2   2        5.38        8.53      0.86 o
 -11   2   2       14.42       10.78      0.84 o
 -10   2   2        7.60        7.30      0.57 o
  -9   2   2       50.98       51.19      1.05 o
  -8   2   2      366.83      371.84      3.18 o
  -7   2   2       78.17       82.50      1.09 o
  -6   2   2       58.58       58.89      0.82 o
  -5   2   2       35.34       32.84      0.53 o
  -4   2   2       61.52       55.95      0.71 o
  -3   2   2      771.06      752.72      6.06 o
  -2   2   2      290.93      263.03      2.56 o
  -1   2   2     2095.96     2150.52     32.34 o
   0   2   2       18.63       16.76      0.61 o
   1   2   2        5.74        5.79      0.17 o
   2   2   2      479.56      458.18      3.46 o
   3   2   2        9.12       11.40      0.35 o
   4   2   2     1315.71     1359.65      8.23 o
   5   2   2       85.16       89.15      0.90 o
   6   2   2       55.70       52.05      0.82 o
   7   2   2        2.42        3.73      0.35 o
   8   2   2       91.40       92.14      3.16 o
   9   2   2       29.04       28.59      0.85 o
  10   2   2       58.24       58.91      1.47 o
  11   2   2       26.54       26.79      1.14 o
  12   2   2        0.00        0.35      0.45 o
 -12   3   2        3.52        3.91      0.70 o
 -11   3   2        1.01        0.83      0.45 o
 -10   3   2        7.25        7.42      0.72 o
  -9   3   2      151.52      145.04      2.19 o
  -8   3   2      223.87      224.18      3.45 o
  -7   3   2      522.07      540.81      6.62 o
  -6   3   2       17.26       19.48      0.73 o
  -5   3   2       30.92       39.53      1.02 o
  -4   3   2        5.59        9.15      0.37 o
  -3   3   2      114.43      117.82      1.28 o
  -2   3   2        0.13        0.92      0.19 o
  -1   3   2     2673.63     2761.45     56.75 o
   0   3   2       36.48       32.90      2.55 o
   1   3   2        0.02       -0.13      0.16 o
   2   3   2     2023.23     2112.80     16.20 o
   3   3   2        8.72       12.49      0.44 o
   4   3   2       12.21       12.36      0.59 o
   5   3   2       18.24       17.13      0.76 o
   6   3   2       61.61       67.38      1.19 o
   7   3   2      105.42      112.08      1.76 o
   8   3   2       73.53       69.36      1.11 o
   9   3   2       14.68       13.86      0.62 o
  10   3   2       14.46       12.46      0.64 o
  11   3   2        9.42        8.94      0.69 o
  12   3   2        3.72        4.15      0.62 o
 -12   4   2        4.63        7.97      1.27 o
 -11   4   2        3.38        3.83      0.78 o
 -10   4   2       18.33       14.48      1.13 o
  -9   4   2        0.04        0.41      0.50 o
  -8   4   2      231.45      229.44      4.94 o
  -7   4   2       43.96       42.92      1.37 o
  -6   4   2       10.13       10.91      0.74 o
  -5   4   2        0.30        0.20      0.24 o
  -4   4   2       85.68       74.67      1.29 o
  -3   4   2      347.87      349.85      3.13 o
  -2   4   2        3.76        7.58      0.35 o
  -1   4   2      121.56      111.70      2.36 o
   0   4   2       44.93       36.26      2.15 o
   1   4   2      348.51      368.91      5.62 o
   2   4   2      216.45      237.69      2.20 o
   3   4   2       76.29       76.62      1.48 o
   4   4   2      314.12      318.04      4.16 o
   5   4   2      124.16      121.78      1.88 o
   6   4   2       70.92       64.35      1.38 o
   7   4   2        0.00        0.07      0.27 o
   8   4   2       17.31       16.68      0.78 o
   9   4   2        9.48        7.67      0.60 o
  10   4   2        2.99        2.32      0.51 o
  11   4   2        0.82       -0.17      0.76 o
 -11   5   2        0.94        0.45      1.02 o
 -10   5   2        6.40        7.77      0.92 o
  -9   5   2        2.85        1.96      0.50 o
  -8   5   2        0.08        0.56      0.43 o
  -7   5   2       16.29       17.47      0.91 o
  -6   5   2       15.48       14.01      1.43 o
  -5   5   2        5.82        5.10      0.56 o
  -4   5   2        1.82        1.34      0.33 o
  -3   5   2       12.49        9.34      0.41 o
  -2   5   2       13.86       10.37      0.67 o
  -1   5   2       68.54       70.98      1.95 o
   0   5   2       51.01       49.15      4.36 o
   1   5   2       52.05       53.96      1.80 o
   2   5   2        3.99        3.47      0.25 o
   3   5   2       51.46       51.13      1.11 o
   4   5   2        2.09        1.03      0.30 o
   5   5   2        1.67        1.41      0.33 o
   6   5   2       29.06       28.17      1.31 o
   7   5   2       17.70       15.87      0.89 o
   8   5   2        5.19        4.11      0.65 o
   9   5   2        1.25        0.59      0.59 o
  10   5   2        7.77        8.39      1.00 o
 -10   6   2       18.74       19.72      2.72 o
  -9   6   2        4.33        2.15      1.19 o
  -8   6   2       30.25       29.02      1.34 o
  -7   6   2       32.75       31.92      1.26 o
  -6   6   2       18.38       17.64      1.19 o
  -5   6   2       11.15        9.97      0.69 o
  -4   6   2        0.00       -0.25      0.25 o
  -3   6   2       55.59       54.04      4.08 o
  -2   6   2      213.39      206.44      3.40 o
  -1   6   2        4.21        4.75      0.80 o
   0   6   2      187.32      180.21      3.76 o
   1   6   2        2.80        1.81      0.64 o
   2   6   2      105.28       96.56      4.07 o
   3   6   2        1.45        1.04      0.36 o
   4   6   2      202.83      202.91      3.24 o
   5   6   2        7.47        7.18      0.54 o
   6   6   2        3.01        2.62      0.47 o
   7   6   2        1.06        0.53      0.40 o
   8   6   2        1.77        3.11      0.79 o
   9   6   2        0.52        0.45      1.02 o
  -8   7   2        8.08        9.97      1.93 o
  -7   7   2       24.45       23.00      2.48 o
  -6   7   2        0.08        0.63      0.42 o
  -5   7   2        0.14       -0.03      0.37 o
  -4   7   2        9.84        9.93      0.65 o
  -3   7   2        2.10        0.34      0.62 o
  -2   7   2        0.45        0.36      0.34 o
  -1   7   2       13.16       14.28      1.93 o
   0   7   2       12.32       12.13      1.81 o
   1   7   2       22.54       24.03      2.38 o
   2   7   2        1.98        2.85      0.41 o
   3   7   2        1.02        0.81      0.38 o
   4   7   2        6.76        8.02      0.75 o
   5   7   2        9.77        9.55      0.76 o
   6   7   2        0.71        0.21      0.42 o
   7   7   2        0.04        0.23      1.02 o
   8   7   2        5.10        5.33      1.47 o
  -6   8   2        6.32        7.03      1.70 o
  -5   8   2        1.03        1.13      0.58 o
  -4   8   2        0.00       -0.14      0.32 o
  -3   8   2        5.17        6.60      0.77 o
  -2   8   2        4.88        3.60      0.61 o
  -1   8   2       13.57       14.28      2.04 o
   0   8   2        0.00        0.91      1.02 o
   1   8   2        1.85        1.36      1.02 o
   2   8   2        5.14        5.75      0.62 o
   3   8   2        3.54        3.82      0.67 o
   4   8   2        2.15        1.36      0.68 o
 -13   1   3       10.38       13.23      0.94 o
 -12   1   3       12.54       13.91      1.02 o
 -11   1   3        9.29        9.36      0.73 o
 -10   1   3        3.73        2.57      0.51 o
  -9   1   3        0.20       -0.21      0.26 o
  -8   1   3      121.31      120.47      1.27 o
  -7   1   3        6.71       11.26      0.42 o
  -6   1   3       81.03       78.55      0.79 o
  -5   1   3      113.89      115.53      1.12 o
  -4   1   3       18.82       18.94      0.33 o
  -3   1   3      436.99      435.00      2.84 o
  -2   1   3      617.71      630.76      4.93 o
  -1   1   3     2708.86     2659.06     18.31 o
   0   1   3      880.66      904.28      6.88 o
   1   1   3     1940.54     1944.66     17.88 o
   2   1   3       13.61       19.83      0.35 o
   3   1   3      112.86      134.14      1.15 o
   4   1   3       64.93       50.29      0.60 o
   5   1   3       66.30       53.86      0.75 o
   6   1   3        2.62        5.63      0.32 o
   7   1   3       84.66       86.15      1.36 o
   8   1   3      155.94      153.46      1.87 o
   9   1   3       52.54       46.07      1.15 o
  10   1   3       49.86       43.77      1.17 o
  11   1   3        9.00        7.49      0.63 o
  12   1   3       34.00       36.34      1.18 o
 -13   2   3        9.46       10.65      1.17 o
 -12   2   3        3.04        3.12      0.79 o
 -11   2   3       32.06       28.57      2.03 o
 -10   2   3        0.68        0.41      0.41 o
  -9   2   3       30.51       33.98      0.96 o
  -8   2   3      355.26      358.10      3.64 o
  -7   2   3       50.18       52.44      0.92 o
  -6   2   3        0.21        1.11      0.32 o
  -5   2   3      386.19      357.67      2.54 o
  -4   2   3        6.44        8.12      0.37 o
  -3   2   3        2.07        0.45      0.25 o
  -2   2   3       59.75       64.75      0.91 o
  -1   2   3     1027.26     1098.84      8.49 o
   0   2   3      333.37      302.10      2.54 o
   1   2   3      120.35      120.89      1.11 o
   2   2   3      819.36      831.84      6.05 o
   3   2   3      708.47      639.30      4.97 o
   4   2   3      922.70      978.09      6.53 o
   5   2   3        5.25        4.30      0.34 o
   6   2   3      147.86      145.88      1.54 o
   7   2   3      138.80      130.37      1.65 o
   8   2   3        0.01       -0.24      0.24 o
   9   2   3      160.83      148.88      2.15 o
  10   2   3        2.27        2.15      0.48 o
  11   2   3        3.15        4.14      0.58 o
  12   2   3       11.50       11.45      0.89 o
 -12   3   3        4.22        7.02      1.42 o
 -11   3   3        9.82       10.28      1.25 o
 -10   3   3        3.68        3.26      0.48 o
  -9   3   3        9.88        9.87      0.63 o
  -8   3   3       15.12       10.66      0.58 o
  -7   3   3        2.68        1.38      0.33 o
  -6   3   3        1.20        1.17      0.39 o
  -5   3   3       43.64       44.55      1.13 o
  -4   3   3        2.47        1.30      0.17 o
  -3   3   3      113.95      136.72      1.31 o
  -2   3   3      121.40      139.56      1.39 o
  -1   3   3       90.48      102.15      1.23 o
   0   3   3      292.50      306.73      2.68 o
   1   3   3       39.21       39.24      0.55 o
   2   3   3        1.82        0.75      0.15 o
   3   3   3       32.28       37.69      0.63 o
   4   3   3       20.57       22.64      0.76 o
   5   3   3        3.13        5.35      0.48 o
   6   3   3        0.34        0.53      0.27 o
   7   3   3       23.48       21.81      0.80 o
   8   3   3       42.85       39.24      0.99 o
   9   3   3        6.84        6.89      0.51 o
  10   3   3        1.67        0.98      0.35 o
  11   3   3        0.37        0.22      0.39 o
  12   3   3        0.41        0.54      0.76 o
 -12   4   3        0.04        0.57      0.88 o
 -11   4   3       13.68       12.86      1.15 o
 -10   4   3        9.02       12.00      1.07 o
  -9   4   3       57.04       56.60      1.85 o
  -8   4   3       49.17       49.13      1.78 o
  -7   4   3      190.59      199.13      2.85 o
  -6   4   3       17.70       15.14      0.88 o
  -5   4   3       38.84       45.79      1.19 o
  -4   4   3       18.32       16.50      0.69 o
  -3   4   3        0.06        0.02      0.16 o
  -2   4   3      192.17      201.54      2.25 o
  -1   4   3       78.69       64.52      0.95 o
   0   4   3       15.75       16.25      0.46 o
   1   4   3       60.52       61.62      0.80 o
   2   4   3      123.90      121.49      1.29 o
   3   4   3       96.42       94.23      1.75 o
   4   4   3      325.17      321.92      4.27 o
   5   4   3        9.84        7.98      0.44 o
   6   4   3       13.48       14.01      0.60 o
   7   4   3        8.61        8.00      0.55 o
   8   4   3        1.90        0.53      0.34 o
   9   4   3       22.85       24.74      0.99 o
  10   4   3       21.02       21.14      1.00 o
  11   4   3        0.32       -0.52      0.52 o
 -11   5   3        0.08       -0.72      0.72 o
 -10   5   3       11.64       12.76      1.01 o
  -9   5   3        2.45        2.98      0.57 o
  -8   5   3       23.62       25.57      1.23 o
  -7   5   3        5.78        3.93      0.58 o
  -6   5   3        0.21       -0.16      0.54 o
  -5   5   3        2.66        3.12      0.46 o
  -4   5   3        0.00        0.04      0.25 o
  -3   5   3        2.83        2.27      0.29 o
  -2   5   3      102.59      106.81      2.16 o
  -1   5   3      219.19      224.55      2.42 o
   0   5   3        1.98        3.46      0.58 o
   1   5   3      445.87      445.53      4.37 o
   2   5   3       70.82       68.20      1.51 o
   3   5   3       22.61       21.67      0.97 o
   4   5   3       59.10       58.50      1.47 o
   5   5   3        1.05        1.03      0.51 o
   6   5   3       41.45       38.31      1.14 o
   7   5   3       33.18       32.65      1.15 o
   8   5   3        5.15        4.12      0.62 o
   9   5   3        4.80        4.47      1.06 o
  10   5   3       10.73       11.25      1.44 o
 -10   6   3        1.88        0.11      1.25 o
  -9   6   3        6.64        9.18      2.27 o
  -8   6   3       16.24       18.84      1.52 o
  -7   6   3        1.92        1.20      0.55 o
  -6   6   3        0.03       -0.05      0.36 o
  -5   6   3        2.34        3.64      0.64 o
  -4   6   3        1.01        1.49      0.33 o
  -3   6   3       17.79       20.24      0.89 o
  -2   6   3        0.36       -0.17      0.31 o
  -1   6   3        1.60        1.49      0.31 o
   0   6   3       57.92       50.10      2.83 o
   1   6   3        0.14       -0.06      0.22 o
   2   6   3       40.30       40.80      1.14 o
   3   6   3       27.11       31.71      2.22 o
   4   6   3        0.01       -0.29      0.29 o
   5   6   3       11.43       11.32      0.64 o
   6   6   3        1.07        0.61      0.36 o
   7   6   3        4.27        3.13      0.54 o
   8   6   3        6.88        6.00      0.81 o
   9   6   3        0.52        1.59      1.13 o
  -8   7   3        2.97        3.29      1.47 o
  -7   7   3       29.25       30.45      1.87 o
  -6   7   3       12.54       17.29      1.08 o
  -5   7   3        0.12        0.36      0.39 o
  -4   7   3        4.35        4.67      0.51 o
  -3   7   3        0.17        0.36      0.27 o
  -2   7   3        8.92        5.28      0.60 o
  -1   7   3       51.82       52.44      3.91 o
   0   7   3        5.99        5.73      0.52 o
   1   7   3        0.06        0.18      0.31 o
   2   7   3        2.60        3.04      0.50 o
   3   7   3        0.27        1.10      0.48 o
   4   7   3        0.27       -0.40      0.57 o
   5   7   3        0.61        0.66      0.43 o
   6   7   3        0.01        0.54      0.41 o
   7   7   3        1.19        1.02      0.72 o
  -6   8   3        0.04       -0.91      0.91 o
  -5   8   3        0.04        0.11      0.91 o
  -4   8   3        0.51        0.34      0.37 o
  -3   8   3        0.15       -0.16      0.28 o
  -2   8   3        0.13        0.22      0.41 o
  -1   8   3        4.28        3.51      0.52 o
   0   8   3        1.13        0.72      0.41 o
   1   8   3        1.71        2.04      1.13 o
   2   8   3        0.39        0.65      0.42 o
   3   8   3        0.49        0.94      0.50 o
   4   8   3       21.42       24.82      2.72 o
 -13   0   4        0.52        0.91      0.91 o
 -12   0   4        0.06        0.23      0.91 o
 -11   0   4       20.86       24.35      2.78 o
 -10   0   4        5.73        5.21      0.83 o
  -9   0   4      409.76      397.95      4.41 o
  -8   0   4      628.97      611.17      5.44 o
  -7   0   4      122.70      133.25      1.72 o
  -6   0   4     1105.91     1203.47      8.73 o
  -5   0   4     1194.99     1121.27      8.86 o
  -4   0   4     5451.99     5724.61     42.91 o
  -3   0   4     1309.40     1419.85     12.13 o
  -2   0   4      183.30      179.21      2.20 o
  -1   0   4      594.09      475.01      4.90 o
   0   0   4     5344.19     5149.01     61.63 o
   1   0   4     1227.92     1136.47     13.73 o
   2   0   4       25.16       23.27      0.61 o
   3   0   4      323.00      289.00      3.02 o
   4   0   4       10.76       17.94      0.55 o
   5   0   4      438.15      478.78      4.33 o
   6   0   4       38.20       46.59      0.97 o
   7   0   4       65.15       67.63      2.87 o
   8   0   4      420.11      393.83      6.82 o
   9   0   4       19.59       18.01      1.92 o
  10   0   4      123.64      119.26      2.58 o
  11   0   4        0.01       -0.44      0.60 o
  12   0   4        0.49        1.41      0.74 o
 -13   1   4       24.81       27.41      1.93 o
 -12   1   4        3.09        2.08      0.58 o
 -11   1   4        2.46        0.77      0.47 o
 -10   1   4        9.62        8.58      0.61 o
  -9   1   4       57.89       60.53      1.24 o
  -8   1   4        1.62        1.78      0.28 o
  -7   1   4       81.77       86.80      1.10 o
  -6   1   4       61.08       80.66      0.80 o
  -5   1   4      954.58     1033.29      5.77 o
  -4   1   4       92.06       83.91      1.04 o
  -3   1   4      295.31      299.64      2.09 o
  -2   1   4       73.21       68.46      0.70 o
  -1   1   4      368.76      363.77      2.77 o
   0   1   4      702.68      686.58      5.98 o
   1   1   4      456.65      420.14      4.62 o
   2   1   4       58.01       51.44      0.64 o
   3   1   4       23.82       25.95      0.43 o
   4   1   4       20.28       18.02      0.40 o
   5   1   4       16.83       14.09      0.41 o
   6   1   4       50.90       49.48      0.80 o
   7   1   4      153.50      142.82      1.65 o
   8   1   4        0.03       -0.31      0.31 o
   9   1   4       28.22       28.52      0.94 o
  10   1   4       35.52       36.15      1.09 o
  11   1   4        5.87        6.59      0.63 o
  12   1   4        7.46        6.05      0.64 o
 -13   2   4        0.24        0.50      0.65 o
 -12   2   4        0.70        0.77      0.57 o
 -11   2   4        6.45        6.59      0.75 o
 -10   2   4        4.90        2.24      0.48 o
  -9   2   4        9.70        9.98      0.63 o
  -8   2   4      332.13      329.30      4.41 o
  -7   2   4        4.07        4.09      0.39 o
  -6   2   4      198.05      198.49      2.18 o
  -5   2   4        3.11        3.18      0.24 o
  -4   2   4       49.95       59.33      0.87 o
  -3   2   4      222.49      223.30      1.85 o
  -2   2   4       61.04       67.21      0.98 o
  -1   2   4       40.69       28.45      0.57 o
   0   2   4      128.69      117.32      1.39 o
   1   2   4      237.95      225.57      1.92 o
   2   2   4      614.47      590.94      4.92 o
   3   2   4      236.89      229.72      1.96 o
   4   2   4      188.30      179.44      1.63 o
   5   2   4        1.06        2.77      0.26 o
   6   2   4        0.06        0.19      0.19 o
   7   2   4      110.75      112.04      1.54 o
   8   2   4        8.87       10.03      0.63 o
   9   2   4      179.93      181.22      2.73 o
  10   2   4        0.40        0.63      0.43 o
  11   2   4        0.86        0.14      0.42 o
  12   2   4        0.06        0.39      0.47 o
 -12   3   4       37.47       43.10      1.65 o
 -11   3   4        6.50        7.95      0.75 o
 -10   3   4       28.74       28.55      1.03 o
  -9   3   4       53.18       54.93      1.64 o
  -8   3   4      118.85      120.86      1.86 o
  -7   3   4      147.11      139.03      2.06 o
  -6   3   4      410.08      418.55      5.90 o
  -5   3   4      138.85      148.76      2.37 o
  -4   3   4       15.54       18.98      0.72 o
  -3   3   4      368.77      414.43      3.61 o
  -2   3   4      345.02      384.53      3.29 o
  -1   3   4       78.79       90.77      0.96 o
   0   3   4      269.61      258.95      1.98 o
   1   3   4       11.42       12.81      0.35 o
   2   3   4      476.96      467.92      3.99 o
   3   3   4       15.26       20.41      0.87 o
   4   3   4        6.28        2.77      0.34 o
   5   3   4        2.46        0.12      0.21 o
   6   3   4      152.57      154.71      2.04 o
   7   3   4       40.66       40.03      0.83 o
   8   3   4       27.29       26.01      0.76 o
   9   3   4        3.88        3.79      0.40 o
  10   3   4        4.19        3.16      0.52 o
  11   3   4       32.69       30.43      1.09 o
 -12   4   4        1.16        0.40      1.13 o
 -11   4   4        0.54       -0.02      0.61 o
 -10   4   4        6.46        6.24      0.83 o
  -9   4   4        1.57        1.23      0.66 o
  -8   4   4      224.00      217.50      4.39 o
  -7   4   4        0.09        0.31      0.43 o
  -6   4   4       42.35       42.54      1.30 o
  -5   4   4       10.67       10.20      0.99 o
  -4   4   4      190.51      199.17      2.80 o
  -3   4   4       44.79       44.30      1.00 o
  -2   4   4        9.66       11.56      0.48 o
  -1   4   4        3.67        4.69      0.24 o
   0   4   4      121.19      123.88      1.36 o
   1   4   4        3.96        5.44      0.36 o
   2   4   4      170.85      174.58      2.55 o
   3   4   4      131.76      138.46      2.31 o
   4   4   4        9.00       10.30      0.50 o
   5   4   4       19.83       17.90      0.80 o
   6   4   4        3.49        1.75      0.33 o
   7   4   4       77.61       75.78      1.41 o
   8   4   4        0.26        1.06      0.39 o
   9   4   4       57.87       56.59      1.39 o
  10   4   4        3.50        4.62      0.59 o
  11   4   4        4.85        5.12      0.82 o
 -11   5   4        1.28        1.59      1.36 o
 -10   5   4        0.89        2.22      0.71 o
  -9   5   4        3.13        1.80      0.60 o
  -8   5   4        0.18        0.18      0.73 o
  -7   5   4       31.20       32.74      1.31 o
  -6   5   4        0.01       -0.24      0.36 o
  -5   5   4       36.88       33.12      1.06 o
  -4   5   4       52.55       56.57      1.29 o
  -3   5   4        9.38        7.89      0.48 o
  -2   5   4        2.63        3.02      0.28 o
  -1   5   4       28.23       29.56      1.25 o
   0   5   4       85.03       80.70      1.41 o
   1   5   4      197.78      202.04      2.83 o
   2   5   4       17.22       17.46      1.34 o
   3   5   4        0.87        0.53      0.30 o
   4   5   4        2.44        2.13      0.45 o
   5   5   4       27.40       25.33      1.06 o
   6   5   4       15.82       15.57      0.86 o
   7   5   4       17.13       20.62      1.05 o
   8   5   4        0.11        0.30      0.46 o
   9   5   4        0.46        0.50      0.52 o
  10   5   4        0.06       -0.91      1.02 o
 -10   6   4        2.00        3.51      1.59 o
  -9   6   4       52.60       52.38      2.36 o
  -8   6   4       41.63       47.63      2.20 o
  -7   6   4       32.05       31.49      1.44 o
  -6   6   4       30.06       31.06      1.18 o
  -5   6   4        1.67        1.62      0.45 o
  -4   6   4       34.61       28.79      0.94 o
  -3   6   4       56.49       58.84      1.84 o
  -2   6   4        1.67        0.63      0.39 o
  -1   6   4       38.62       33.86      1.19 o
   0   6   4       52.12       47.87      1.38 o
   1   6   4       14.30       12.50      1.02 o
   2   6   4        0.06        0.53      0.62 o
   3   6   4        0.22        0.00      0.38 o
   4   6   4        4.96        3.44      0.47 o
   5   6   4       20.71       19.21      1.31 o
   6   6   4       19.31       16.66      0.86 o
   7   6   4        6.94        7.58      1.10 o
   8   6   4       44.34       47.72      3.29 o
  -8   7   4        0.41        0.57      1.02 o
  -7   7   4        5.70        2.27      1.25 o
  -6   7   4        1.40        0.37      0.42 o
  -5   7   4       30.30       32.98      1.18 o
  -4   7   4        7.22        8.04      0.62 o
  -3   7   4        9.61        8.24      0.53 o
  -2   7   4        8.87        7.90      0.77 o
  -1   7   4        4.79        5.22      0.61 o
   0   7   4       17.36       17.70      2.21 o
   1   7   4        5.83        4.90      0.60 o
   2   7   4        0.01        0.26      0.41 o
   3   7   4        6.37        6.69      0.77 o
   4   7   4        2.24        2.58      0.65 o
   5   7   4        0.61        0.63      0.40 o
   6   7   4        1.35        1.36      1.02 o
   7   7   4       10.60        7.25      1.70 o
  -5   8   4        0.24        0.23      1.02 o
  -4   8   4        0.81        1.10      0.41 o
  -3   8   4        0.52        0.96      0.37 o
  -2   8   4        8.03        7.16      0.79 o
  -1   8   4        5.53        6.22      1.36 o
   0   8   4        0.31       -0.11      0.62 o
   1   8   4        0.35       -0.04      0.41 o
   2   8   4        0.00        0.35      0.46 o
   3   8   4        0.31       -0.20      0.48 o
   4   8   4        9.53        8.61      1.70 o
 -13   1   5        8.78        8.57      1.16 o
 -12   1   5        1.08        0.93      0.63 o
 -11   1   5       10.15       10.05      0.75 o
 -10   1   5       10.43        9.81      0.75 o
  -9   1   5      211.52      222.89      2.64 o
  -8   1   5      344.65      333.93      2.91 o
  -7   1   5       10.89        8.76      0.38 o
  -6   1   5      293.30      275.80      1.93 o
  -5   1   5        6.80       10.59      0.32 o
  -4   1   5      134.23      107.70      1.08 o
  -3   1   5       18.65       17.50      0.40 o
  -2   1   5     2654.14     2711.26     17.18 o
  -1   1   5      715.05      739.91      5.33 o
   0   1   5      754.09      781.25      5.20 o
   1   1   5     1271.51     1232.01     15.27 o
   2   1   5     2974.86     3055.61     19.43 o
   3   1   5        1.49        3.63      0.23 o
   4   1   5       60.39       69.11      0.92 o
   5   1   5      276.86      285.26      2.32 o
   6   1   5       96.93      101.01      1.21 o
   7   1   5       60.40       56.44      1.01 o
   8   1   5      158.78      158.79      2.19 o
   9   1   5       25.55       22.80      0.96 o
  10   1   5       19.28       19.57      0.97 o
  11   1   5        1.21        0.66      0.41 o
  12   1   5        3.03        1.52      0.52 o
 -13   2   5        0.04       -0.68      0.68 o
 -12   2   5        0.17        0.75      0.50 o
 -11   2   5       17.05       20.83      1.12 o
 -10   2   5       55.71       58.48      1.47 o
  -9   2   5      247.46      240.42      2.85 o
  -8   2   5      186.16      195.27      3.16 o
  -7   2   5      254.04      253.44      3.60 o
  -6   2   5       59.95       60.07      0.95 o
  -5   2   5      523.36      559.80      4.38 o
  -4   2   5      721.26      777.02      5.34 o
  -3   2   5      483.34      497.90      4.18 o
  -2   2   5      310.37      296.02      2.56 o
  -1   2   5      208.14      218.17      2.21 o
   0   2   5      125.91      149.95      2.02 o
   1   2   5        5.17        4.07      0.20 o
   2   2   5        1.25        0.20      0.11 o
   3   2   5      123.58      119.36      1.17 o
   4   2   5      557.18      568.32      4.16 o
   5   2   5        1.18        1.01      0.28 o
   6   2   5      300.67      315.71      2.98 o
   7   2   5      323.35      313.23      3.09 o
   8   2   5        9.46        6.34      0.50 o
   9   2   5      196.43      187.19      2.81 o
  10   2   5       10.13        9.77      0.74 o
  11   2   5       11.98       11.95      0.87 o
 -12   3   5        0.20        0.20      1.25 o
 -11   3   5        0.10       -0.38      0.41 o
 -10   3   5        7.95        8.07      0.66 o
  -9   3   5        4.80        4.72      0.50 o
  -8   3   5        0.62        2.35      0.51 o
  -7   3   5       76.02       70.81      1.26 o
  -6   3   5      156.96      154.30      2.61 o
  -5   3   5       38.17       34.37      1.06 o
  -4   3   5        7.47        5.42      0.45 o
  -3   3   5        4.29        5.34      0.34 o
  -2   3   5       43.43       51.35      0.79 o
  -1   3   5      259.75      277.32      2.30 o
   0   3   5       79.43       68.33      0.74 o
   1   3   5        3.62        2.85      0.21 o
   2   3   5       34.83       33.96      0.85 o
   3   3   5       44.02       42.26      0.87 o
   4   3   5        7.68        8.05      0.51 o
   5   3   5       18.05       17.82      0.68 o
   6   3   5        8.65        8.76      0.57 o
   7   3   5       13.16       14.82      0.79 o
   8   3   5        0.18       -0.15      0.27 o
   9   3   5        5.95        5.34      0.47 o
  10   3   5       12.38       11.02      0.79 o
  11   3   5        1.60        1.07      0.57 o
 -12   4   5        0.57        0.00      1.13 o
 -11   4   5        0.10        0.23      0.59 o
 -10   4   5        3.43        2.53      0.69 o
  -9   4   5      175.62      198.72      3.64 o
  -8   4   5       12.34       11.92      0.98 o
  -7   4   5       27.82       25.66      1.18 o
  -6   4   5       13.60       13.65      1.08 o
  -5   4   5       21.27       21.66      0.99 o
  -4   4   5      352.05      346.37      4.39 o
  -3   4   5      182.76      191.74      2.73 o
  -2   4   5       88.50       88.98      1.49 o
  -1   4   5       15.64       16.95      0.62 o
   0   4   5       55.58       49.55      0.79 o
   1   4   5       69.58       62.96      1.12 o
   2   4   5       45.49       42.37      1.28 o
   3   4   5       36.96       39.31      0.97 o
   4   4   5       22.81       22.35      0.71 o
   5   4   5        4.41        3.63      0.45 o
   6   4   5      147.54      153.83      2.08 o
   7   4   5       61.21       62.74      1.40 o
   8   4   5      108.23      106.07      1.86 o
   9   4   5       14.29       14.52      0.84 o
  10   4   5       12.05       13.87      0.90 o
 -11   5   5        0.16       -0.45      1.02 o
 -10   5   5        9.63        9.95      1.78 o
  -9   5   5       54.37       57.82      1.91 o
  -8   5   5        0.66        0.62      0.50 o
  -7   5   5       24.24       28.68      1.26 o
  -6   5   5       13.82       16.31      0.96 o
  -5   5   5       34.46       33.16      1.11 o
  -4   5   5       59.89       59.75      1.42 o
  -3   5   5        0.11        0.10      0.25 o
  -2   5   5       55.69       57.76      1.19 o
  -1   5   5        8.54        7.61      0.48 o
   0   5   5      205.40      216.36      2.91 o
   1   5   5      326.75      316.23      5.02 o
   2   5   5      178.52      163.17      2.64 o
   3   5   5       51.85       49.85      1.22 o
   4   5   5       23.06       20.30      0.93 o
   5   5   5      101.28      103.78      1.92 o
   6   5   5        6.32        5.82      0.75 o
   7   5   5       15.22       15.02      0.97 o
   8   5   5       46.61       45.49      1.50 o
   9   5   5        0.28        0.69      0.54 o
  -9   6   5       10.66       11.56      2.04 o
  -8   6   5        0.37        0.23      0.56 o
  -7   6   5        0.20        0.76      0.48 o
  -6   6   5       13.74       16.87      1.01 o
  -5   6   5        0.03       -0.31      0.31 o
  -4   6   5        0.33        0.18      0.42 o
  -3   6   5        8.13        6.86      0.55 o
  -2   6   5        0.11       -0.28      0.28 o
  -1   6   5        4.30        3.66      0.40 o
   0   6   5        4.79        4.95      0.41 o
   1   6   5       47.05       46.88      2.49 o
   2   6   5       71.46       74.83      3.97 o
   3   6   5        0.20       -0.02      0.32 o
   4   6   5        8.66        7.81      1.36 o
   5   6   5        0.01       -0.04      0.36 o
   6   6   5        0.71        0.40      0.40 o
   7   6   5        5.01        4.91      0.79 o
   8   6   5        0.29        0.61      0.76 o
  -8   7   5       31.30       36.84      3.51 o
  -7   7   5        0.49       -0.45      0.91 o
  -6   7   5       10.78       11.81      0.90 o
  -5   7   5        8.91       10.04      0.79 o
  -4   7   5       10.54       11.31      0.78 o
  -3   7   5        1.14        0.88      0.39 o
  -2   7   5        5.74        6.80      0.51 o
  -1   7   5        6.42        6.79      0.51 o
   0   7   5        1.04        1.08      0.33 o
   1   7   5        6.06        5.29      1.02 o
   2   7   5       12.13        8.87      0.87 o
   3   7   5        8.77        6.84      1.02 o
   4   7   5        0.06       -0.16      0.74 o
   5   7   5       14.46       15.81      2.02 o
   6   7   5        5.77        4.85      1.03 o
  -5   8   5       18.06       14.96      2.27 o
  -4   8   5        4.25        4.52      0.71 o
  -3   8   5        3.00        2.80      0.45 o
  -2   8   5       13.46       14.16      0.74 o
  -1   8   5        1.80        1.45      0.36 o
   0   8   5        3.45        3.05      0.96 o
   1   8   5        1.08        0.98      0.50 o
   2   8   5        3.63        3.71      0.91 o
   3   8   5        2.08        3.40      1.36 o
   4   8   5        3.00        2.72      1.36 o
 -13   0   6       15.57       21.99      2.27 o
 -12   0   6        6.42        7.59      1.36 o
 -11   0   6       27.13       23.23      2.15 o
 -10   0   6       60.43       70.12      2.49 o
  -9   0   6      128.30      117.63      5.84 o
  -8   0   6       25.22       30.72      1.07 o
  -7   0   6       26.55       27.13      0.82 o
  -6   0   6      297.41      318.11      3.10 o
  -5   0   6      474.63      489.03      4.84 o
  -4   0   6     2227.76     2573.95     19.57 o
  -3   0   6     1033.14     1054.65      9.25 o
  -2   0   6       95.66      111.76      1.40 o
  -1   0   6      148.32      135.13      2.26 o
   0   0   6      146.26      148.17      2.01 o
   1   0   6       31.57       43.71      0.98 o
   2   0   6       50.88       41.26      1.08 o
   3   0   6      692.10      673.00      6.40 o
   4   0   6       62.54       59.97      1.06 o
   5   0   6      358.58      353.79      3.52 o
   6   0   6      387.27      375.87      4.96 o
   7   0   6      189.24      198.99      3.27 o
   8   0   6      313.42      294.36      4.38 o
   9   0   6        0.07       -0.36      0.43 o
  10   0   6        7.77        5.76      0.95 o
  11   0   6        4.21        5.67      1.25 o
 -13   1   6        0.66       -0.07      0.68 o
 -12   1   6        1.04        0.24      0.50 o
 -11   1   6        4.58        4.88      0.67 o
 -10   1   6       11.08       12.40      0.87 o
  -9   1   6      122.80      116.70      1.79 o
  -8   1   6       54.10       50.77      0.91 o
  -7   1   6      101.23      107.03      1.44 o
  -6   1   6      224.63      240.87      2.29 o
  -5   1   6       47.35       60.91      0.80 o
  -4   1   6      204.16      212.23      1.81 o
  -3   1   6        7.48       10.38      0.35 o
  -2   1   6      150.59      155.48      1.65 o
  -1   1   6       89.95       85.75      0.96 o
   0   1   6      155.46      172.08      1.47 o
   1   1   6      803.84      881.60      5.60 o
   2   1   6      953.03      951.07      6.47 o
   3   1   6        0.14       -0.19      0.19 o
   4   1   6       56.50       58.29      1.21 o
   5   1   6        2.33        1.88      0.27 o
   6   1   6       50.04       52.47      0.96 o
   7   1   6      201.28      190.74      2.40 o
   8   1   6       86.73       85.46      1.57 o
   9   1   6       54.73       55.00      1.32 o
  10   1   6        2.96        3.11      0.59 o
  11   1   6        0.06        0.38      0.41 o
 -13   2   6        1.59        3.45      0.79 o
 -12   2   6        2.78        3.50      0.88 o
 -11   2   6        3.23        3.84      0.65 o
 -10   2   6       33.95       34.63      1.55 o
  -9   2   6        0.72        0.28      0.34 o
  -8   2   6        0.53        0.18      0.28 o
  -7   2   6        4.26        4.76      0.57 o
  -6   2   6       18.19       18.37      0.65 o
  -5   2   6      565.46      615.65      4.81 o
  -4   2   6      219.15      218.87      2.03 o
  -3   2   6       78.02       90.10      0.91 o
  -2   2   6        3.52        3.67      0.26 o
  -1   2   6       24.42       27.15      0.67 o
   0   2   6       85.19       84.55      0.83 o
   1   2   6      423.86      431.49      3.02 o
   2   2   6      683.31      698.92      4.81 o
   3   2   6        0.37        1.41      0.18 o
   4   2   6        0.04        0.66      0.20 o
   5   2   6       68.69       67.35      1.00 o
   6   2   6       52.21       48.37      0.98 o
   7   2   6      193.62      195.94      2.46 o
   8   2   6        3.44        2.66      0.46 o
   9   2   6       12.60       11.97      0.80 o
  10   2   6        0.48       -0.15      0.42 o
  11   2   6        0.89        0.68      0.62 o
 -12   3   6        8.12        8.31      0.87 o
 -11   3   6       12.03       12.70      1.15 o
 -10   3   6       39.12       38.11      2.60 o
  -9   3   6      105.61      118.08      2.21 o
  -8   3   6      742.68      749.30      7.44 o
  -7   3   6       24.27       26.96      1.10 o
  -6   3   6        5.73        6.51      0.62 o
  -5   3   6       18.74       20.00      0.88 o
  -4   3   6      354.37      350.50      4.43 o
  -3   3   6        0.00        0.52      0.66 o
  -2   3   6       11.35       12.80      0.72 o
  -1   3   6      248.93      258.69      2.45 o
   0   3   6       52.89       50.18      0.90 o
   1   3   6      529.47      520.79      5.03 o
   2   3   6      871.69      803.43      7.50 o
   3   3   6      254.82      247.21      3.55 o
   4   3   6       24.03       17.34      0.71 o
   5   3   6       74.96       70.45      1.28 o
   6   3   6      196.63      199.68      2.11 o
   7   3   6      356.73      346.47      3.72 o
   8   3   6       71.19       74.57      1.27 o
   9   3   6        2.12        0.76      0.41 o
  10   3   6       73.30       81.82      2.59 o
  11   3   6       30.82       31.40      1.63 o
 -11   4   6        1.54        1.28      0.84 o
 -10   4   6       20.19       21.56      1.37 o
  -9   4   6        0.40        0.63      0.58 o
  -8   4   6        2.08        1.89      0.59 o
  -7   4   6       34.95       37.28      1.34 o
  -6   4   6        1.42        0.98      0.43 o
  -5   4   6       63.08       64.54      1.57 o
  -4   4   6        2.99        3.67      0.46 o
  -3   4   6      270.61      282.66      3.03 o
  -2   4   6        0.01       -0.19      0.22 o
  -1   4   6        5.88        3.69      0.84 o
   0   4   6      123.76      125.29      1.99 o
   1   4   6      242.13      235.16      3.25 o
   2   4   6      246.35      226.13      2.61 o
   3   4   6       12.89       11.23      0.57 o
   4   4   6        0.12        0.17      0.39 o
   5   4   6       20.49       20.36      0.76 o
   6   4   6        4.55        3.70      0.57 o
   7   4   6       75.36       74.47      1.48 o
   8   4   6        5.90        4.26      0.53 o
   9   4   6       27.63       27.41      1.12 o
  10   4   6        6.22        7.53      0.81 o
 -10   5   6        0.42        0.01      0.61 o
  -9   5   6       78.41       89.16      2.40 o
  -8   5   6        4.27        5.93      0.76 o
  -7   5   6       33.46       31.98      1.31 o
  -6   5   6       17.48       15.81      0.98 o
  -5   5   6       29.96       31.03      1.13 o
  -4   5   6        0.44       -0.29      0.29 o
  -3   5   6        5.80        7.01      0.57 o
  -2   5   6        0.45        0.58      0.29 o
  -1   5   6       13.84       11.18      0.68 o
   0   5   6       68.95       66.99      1.80 o
   1   5   6       51.94       51.45      1.76 o
   2   5   6      178.80      167.03      2.76 o
   3   5   6        3.99        2.60      1.84 o
   4   5   6        0.75        0.26      0.38 o
   5   5   6        7.93        9.11      0.70 o
   6   5   6       30.84       29.71      1.19 o
   7   5   6        6.88        7.35      0.68 o
   8   5   6       24.72       25.58      1.53 o
   9   5   6        3.21        3.13      0.57 o
  -9   6   6        4.36        5.44      1.59 o
  -8   6   6        6.07        7.58      0.89 o
  -7   6   6        0.76        1.11      0.53 o
  -6   6   6       19.47       17.47      1.06 o
  -5   6   6       15.77       18.54      0.98 o
  -4   6   6      118.60      119.79      3.60 o
  -3   6   6       29.72       27.38      1.14 o
  -2   6   6       29.06       35.37      1.02 o
  -1   6   6       25.27       23.39      0.86 o
   0   6   6        4.85        4.53      0.60 o
   1   6   6       61.86       54.65      3.57 o
   2   6   6        1.07        1.20      0.54 o
   3   6   6       27.57       28.03      1.49 o
   4   6   6       13.28       15.13      0.90 o
   5   6   6        0.78        0.80      0.69 o
   6   6   6       44.64       46.51      1.43 o
   7   6   6       22.57       23.14      1.21 o
   8   6   6       35.52       39.39      2.16 o
  -7   7   6        2.59        1.70      1.25 o
  -6   7   6        7.27        7.07      0.80 o
  -5   7   6        4.49        3.84      0.58 o
  -4   7   6        0.03       -0.03      0.37 o
  -3   7   6        3.17        3.00      0.47 o
  -2   7   6        8.96        9.11      0.65 o
  -1   7   6        0.23       -0.30      0.30 o
   0   7   6        0.01        0.08      0.45 o
   1   7   6        7.63        7.17      0.77 o
   2   7   6        7.78        6.30      0.79 o
   3   7   6        0.10        0.29      0.57 o
   4   7   6        6.77        6.45      0.90 o
   5   7   6        1.48        2.27      1.36 o
   6   7   6        6.53        7.06      1.19 o
  -5   8   6       13.08       12.92      2.15 o
  -4   8   6        2.93        4.76      1.47 o
  -3   8   6        0.91        1.49      0.60 o
  -2   8   6        0.17        0.03      0.40 o
  -1   8   6        6.69        8.41      0.65 o
   0   8   6        3.02        3.39      0.67 o
   1   8   6        3.54        3.24      0.69 o
   2   8   6        5.65        1.93      1.25 o
   3   8   6        1.19        1.36      1.25 o
 -13   1   7        0.00       -0.21      0.68 o
 -12   1   7        5.70        5.77      0.74 o
 -11   1   7       16.31       20.53      1.15 o
 -10   1   7      117.24      118.53      4.85 o
  -9   1   7      290.56      279.05      3.02 o
  -8   1   7      177.22      180.31      2.21 o
  -7   1   7      115.59      133.93      1.62 o
  -6   1   7       61.26       51.17      0.89 o
  -5   1   7      439.90      475.66      3.37 o
  -4   1   7      171.40      176.39      1.41 o
  -3   1   7       81.95       64.56      0.82 o
  -2   1   7       56.75       67.91      0.90 o
  -1   1   7       29.72       32.47      0.62 o
   0   1   7        4.66        3.34      0.23 o
   1   1   7     2280.31     2421.29     13.75 o
   2   1   7     1859.21     1955.46     14.61 o
   3   1   7       26.45       29.26      0.73 o
   4   1   7      773.85      755.98      5.47 o
   5   1   7      526.43      508.38      3.76 o
   6   1   7     1132.69     1120.40      7.94 o
   7   1   7      179.70      178.37      2.38 o
   8   1   7       19.31       19.03      0.88 o
   9   1   7        1.44        0.88      0.42 o
  10   1   7        5.64        5.97      0.62 o
  11   1   7        7.60        9.50      0.91 o
 -12   2   7        1.04        1.66      0.68 o
 -11   2   7       23.72       25.06      1.41 o
 -10   2   7        6.01        3.91      0.73 o
  -9   2   7        3.21        3.69      0.62 o
  -8   2   7       16.15       15.40      0.87 o
  -7   2   7       38.37       35.69      1.47 o
  -6   2   7        2.65        2.11      0.32 o
  -5   2   7     1047.88     1124.99      7.60 o
  -4   2   7      255.53      275.94      2.25 o
  -3   2   7       12.88        5.73      0.28 o
  -2   2   7       76.99       74.30      0.84 o
  -1   2   7      404.99      429.24      3.07 o
   0   2   7      118.44      111.56      1.08 o
   1   2   7      456.80      496.49      3.84 o
   2   2   7      224.65      217.60      2.02 o
   3   2   7      220.96      232.72      2.28 o
   4   2   7      107.53       97.82      1.20 o
   5   2   7        0.36        0.57      0.33 o
   6   2   7      114.07      107.28      1.54 o
   7   2   7      127.45      125.71      2.11 o
   8   2   7        3.08        3.87      0.67 o
   9   2   7       21.12       24.96      1.54 o
  10   2   7       23.57       24.39      1.74 o
  11   2   7        5.85        6.83      0.77 o
 -12   3   7        1.72        2.20      0.67 o
 -11   3   7        0.17        0.36      0.58 o
 -10   3   7        0.65        0.71      0.45 o
  -9   3   7        0.48        0.65      0.38 o
  -8   3   7        3.10        3.04      0.65 o
  -7   3   7       23.23       26.33      0.85 o
  -6   3   7        1.17        3.32      0.43 o
  -5   3   7       27.43       25.36      1.01 o
  -4   3   7       79.64       83.39      1.71 o
  -3   3   7        0.04       -0.23      0.26 o
  -2   3   7        0.45        0.15      0.25 o
  -1   3   7       27.64       31.91      1.17 o
   0   3   7       66.56       77.58      1.49 o
   1   3   7        7.44        9.76      0.52 o
   2   3   7        9.32        9.56      0.55 o
   3   3   7       84.53       76.21      1.41 o
   4   3   7       70.06       64.49      1.37 o
   5   3   7        8.12        7.65      0.54 o
   6   3   7        0.31       -0.15      0.43 o
   7   3   7        1.33        1.26      0.31 o
   8   3   7       16.13       17.43      0.98 o
   9   3   7       17.33       21.17      1.22 o
  10   3   7        1.44        1.74      0.73 o
 -11   4   7        1.15        0.23      0.76 o
 -10   4   7        0.52        0.44      0.62 o
  -9   4   7        4.12        3.30      0.71 o
  -8   4   7       13.88       11.95      1.14 o
  -7   4   7        3.75        3.86      0.63 o
  -6   4   7      107.28      119.33      2.39 o
  -5   4   7      108.66      113.28      2.21 o
  -4   4   7      200.75      208.36      4.28 o
  -3   4   7        8.89        7.98      0.61 o
  -2   4   7        0.03        0.31      0.28 o
  -1   4   7        5.27        5.62      0.50 o
   0   4   7        0.89        1.43      0.27 o
   1   4   7      373.71      365.70      3.81 o
   2   4   7       24.78       25.61      0.76 o
   3   4   7       11.81        8.71      0.61 o
   4   4   7       22.87       28.08      1.00 o
   5   4   7       49.39       50.25      1.32 o
   6   4   7       38.54       35.61      1.02 o
   7   4   7       15.27       14.94      0.81 o
   8   4   7        0.59        0.28      0.41 o
   9   4   7        1.64        0.80      0.47 o
 -10   5   7       21.71       18.23      2.66 o
  -9   5   7       84.62       90.67      2.67 o
  -8   5   7       17.31       13.51      1.06 o
  -7   5   7        2.46        1.80      0.56 o
  -6   5   7        4.13        4.80      0.65 o
  -5   5   7       26.53       25.69      1.08 o
  -4   5   7       20.60       16.47      0.90 o
  -3   5   7      101.86       93.80      1.88 o
  -2   5   7        1.51        0.32      0.37 o
  -1   5   7       25.07       22.98      1.03 o
   0   5   7       19.60       23.71      1.17 o
   1   5   7       35.73       32.12      3.06 o
   2   5   7      592.66      579.67      8.72 o
   3   5   7       27.33       29.80      1.19 o
   4   5   7       33.80       35.72      1.34 o
   5   5   7      102.45      106.58      2.76 o
   6   5   7      232.84      243.40      2.89 o
   7   5   7       16.55       18.02      0.83 o
   8   5   7        0.75        0.81      0.40 o
   9   5   7        3.97        3.38      0.69 o
  -9   6   7        7.58       10.99      2.04 o
  -8   6   7       11.10       14.16      1.15 o
  -7   6   7        2.03        1.83      0.61 o
  -6   6   7        0.02        0.19      0.57 o
  -5   6   7        6.11        5.32      0.65 o
  -4   6   7        5.44        4.07      0.58 o
  -3   6   7        0.92        0.96      0.39 o
  -2   6   7        9.67       10.13      0.69 o
  -1   6   7        0.17        0.10      0.38 o
   0   6   7        9.27       10.33      0.92 o
   1   6   7       26.41       27.08      1.36 o
   2   6   7        6.62        5.77      1.13 o
   3   6   7       18.70       18.40      1.87 o
   4   6   7       14.83       14.46      1.24 o
   5   6   7       10.12       10.36      0.99 o
   6   6   7        0.16        0.33      0.49 o
   7   6   7        4.34        3.10      1.00 o
  -7   7   7        0.15       -0.45      0.91 o
  -6   7   7        1.30        1.36      1.13 o
  -5   7   7        5.68        5.63      1.02 o
  -4   7   7        0.05        0.40      0.39 o
  -3   7   7        0.85        0.49      0.40 o
  -2   7   7        0.34        0.89      0.37 o
  -1   7   7        0.24        0.11      0.48 o
   0   7   7        0.73       -0.23      0.48 o
   1   7   7       20.56       20.83      1.27 o
   2   7   7       18.48       16.53      1.93 o
   3   7   7        4.03        3.70      0.77 o
   4   7   7        3.36        4.01      1.00 o
   5   7   7       25.31       24.93      2.83 o
  -4   8   7       10.26        9.29      1.93 o
  -3   8   7        1.12        0.45      1.13 o
  -2   8   7        0.29       -0.34      0.91 o
  -1   8   7        0.06        0.19      0.51 o
   0   8   7       21.63       22.10      2.72 o
   1   8   7        8.20        8.95      1.81 o
   2   8   7        2.70        2.15      1.36 o
 -13   0   8        6.30        3.85      1.25 o
 -12   0   8        4.34        2.61      1.13 o
 -11   0   8        0.53        0.78      0.63 o
 -10   0   8        0.01       -0.07      0.52 o
  -9   0   8        0.88        0.70      0.52 o
  -8   0   8       20.43       13.47      1.00 o
  -7   0   8        2.82        4.71      0.57 o
  -6   0   8      781.79      829.93      7.80 o
  -5   0   8        5.54        7.27      0.54 o
  -4   0   8        5.05       11.56      0.56 o
  -3   0   8       75.04       69.52      1.26 o
  -2   0   8      850.81      964.43      8.64 o
  -1   0   8      121.55      126.35      1.49 o
   0   0   8      347.22      359.16      4.90 o
   1   0   8     1376.18     1348.24     16.64 o
   2   0   8      941.88      918.91      9.79 o
   3   0   8      164.30      197.80      2.55 o
   4   0   8       47.67       41.65      1.07 o
   5   0   8       34.22       37.01      1.23 o
   6   0   8        4.13        3.45      0.58 o
   7   0   8      190.08      189.56      3.26 o
   8   0   8        0.09       -0.16      0.45 o
   9   0   8       28.26       24.78      2.83 o
  10   0   8        8.06        8.54      1.42 o
  11   0   8       14.18       16.10      1.52 o
 -12   1   8        0.33        0.86      0.54 o
 -11   1   8       27.41       27.59      1.26 o
 -10   1   8        6.77        8.08      0.76 o
  -9   1   8       67.98       55.48      1.30 o
  -8   1   8       44.14       43.80      0.95 o
  -7   1   8       42.41       43.20      0.84 o
  -6   1   8       54.23       48.24      0.90 o
  -5   1   8        2.19        0.77      0.19 o
  -4   1   8      106.85      115.00      1.19 o
  -3   1   8        8.14        7.26      0.45 o
  -2   1   8      230.24      220.10      1.74 o
  -1   1   8        1.55        2.71      0.22 o
   0   1   8      202.87      212.60      1.85 o
   1   1   8      109.41      114.34      1.16 o
   2   1   8      161.52      166.28      1.95 o
   3   1   8      628.24      640.72      5.60 o
   4   1   8       13.82       12.84      0.67 o
   5   1   8      243.30      243.38      2.37 o
   6   1   8      174.78      168.97      2.25 o
   7   1   8       19.14       16.42      0.85 o
   8   1   8        9.13        8.54      0.66 o
   9   1   8       44.21       44.34      1.23 o
  10   1   8       14.37       15.01      1.07 o
 -12   2   8        6.77        6.91      1.25 o
 -11   2   8        1.10        1.95      0.71 o
 -10   2   8        0.05       -0.18      0.43 o
  -9   2   8        3.65        3.77      0.59 o
  -8   2   8        8.59        6.12      0.54 o
  -7   2   8      201.94      200.13      2.68 o
  -6   2   8       11.33       10.24      0.55 o
  -5   2   8      208.93      230.06      2.21 o
  -4   2   8       41.14       39.64      0.69 o
  -3   2   8        3.35        3.66      0.26 o
  -2   2   8        4.19        2.17      0.25 o
  -1   2   8      215.88      225.04      1.99 o
   0   2   8      785.97      811.50      5.98 o
   1   2   8        2.36        3.73      0.28 o
   2   2   8        4.07        4.92      0.30 o
   3   2   8       80.18       79.64      1.05 o
   4   2   8       75.03       78.31      1.11 o
   5   2   8        4.24        4.50      0.44 o
   6   2   8       18.45       20.28      0.90 o
   7   2   8        0.89        0.07      0.32 o
   8   2   8       13.46       13.00      0.90 o
   9   2   8        1.52        1.60      0.49 o
  10   2   8       30.04       29.02      1.73 o
 -12   3   8        2.63        2.77      0.85 o
 -11   3   8       38.82       45.08      2.42 o
 -10   3   8       93.74       90.52      3.25 o
  -9   3   8        3.84        1.28      0.43 o
  -8   3   8       47.88       47.91      1.21 o
  -7   3   8       13.38       12.82      0.70 o
  -6   3   8       48.84       51.95      1.10 o
  -5   3   8       18.11       22.11      0.90 o
  -4   3   8       20.66       20.96      0.90 o
  -3   3   8        2.46        3.53      0.45 o
  -2   3   8      185.67      203.26      3.71 o
  -1   3   8        3.42        4.31      0.62 o
   0   3   8      102.66       98.30      2.39 o
   1   3   8      776.83      765.40     11.63 o
   2   3   8       35.43       38.22      0.98 o
   3   3   8       34.52       34.35      1.11 o
   4   3   8       80.45       77.02      1.70 o
   5   3   8      723.20      710.08      6.51 o
   6   3   8      318.05      324.51      5.66 o
   7   3   8        1.79        0.98      0.53 o
   8   3   8       82.67       90.09      1.46 o
   9   3   8       11.54       11.59      0.74 o
  10   3   8        7.53        7.35      0.98 o
 -11   4   8        0.28       -0.26      0.76 o
 -10   4   8        0.04        0.67      0.56 o
  -9   4   8       10.58       15.39      1.17 o
  -8   4   8        3.01        4.19      0.66 o
  -7   4   8       41.34       42.55      1.52 o
  -6   4   8       11.97        9.43      0.80 o
  -5   4   8       86.33       85.04      1.93 o
  -4   4   8       17.99       14.48      0.88 o
  -3   4   8        6.75        6.31      0.62 o
  -2   4   8        6.59        6.01      0.56 o
  -1   4   8        0.46        0.43      0.38 o
   0   4   8      398.40      390.58      4.76 o
   1   4   8        7.49        4.80      0.49 o
   2   4   8       28.45       25.14      1.04 o
   3   4   8        1.14        2.03      0.35 o
   4   4   8        3.08        1.73      0.40 o
   5   4   8        2.25        2.94      0.43 o
   6   4   8        6.02        5.73      0.56 o
   7   4   8        0.01       -0.35      0.35 o
   8   4   8        0.81        1.11      0.45 o
   9   4   8        0.17       -0.07      0.47 o
 -10   5   8        3.50        1.86      0.92 o
  -9   5   8       12.11       10.55      1.04 o
  -8   5   8        0.98        1.26      0.58 o
  -7   5   8        0.22        0.77      0.70 o
  -6   5   8        0.49        0.32      0.41 o
  -5   5   8        2.38        2.43      0.65 o
  -4   5   8       35.24       36.39      1.26 o
  -3   5   8       26.08       26.48      1.05 o
  -2   5   8        0.57        0.56      0.36 o
  -1   5   8        4.62        4.73      0.67 o
   0   5   8       26.42       27.50      1.34 o
   1   5   8       21.61       23.55      1.30 o
   2   5   8       62.51       60.34      2.55 o
   3   5   8       34.89       37.85      1.69 o
   4   5   8        4.51        4.57      0.73 o
   5   5   8       16.55       16.63      0.77 o
   6   5   8       61.84       61.32      1.31 o
   7   5   8        3.59        5.80      0.58 o
   8   5   8        0.47        0.77      0.53 o
  -9   6   8        4.32        3.74      1.25 o
  -8   6   8       13.13       14.51      2.27 o
  -7   6   8        1.87        0.94      0.79 o
  -6   6   8       21.75       18.14      1.13 o
  -5   6   8        1.40        1.15      0.56 o
  -4   6   8        8.81        8.36      0.77 o
  -3   6   8        3.22        3.80      0.71 o
  -2   6   8        1.58        1.33      0.45 o
  -1   6   8       20.95       21.48      1.24 o
   0   6   8       77.96       81.60      2.37 o
   1   6   8       60.62       62.96      2.07 o
   2   6   8       20.89       21.56      1.34 o
   3   6   8       16.28       14.10      1.25 o
   4   6   8        2.81        4.02      1.08 o
   5   6   8        0.08        0.07      0.68 o
   6   6   8        0.25        0.96      0.84 o
   7   6   8        1.16        0.62      0.84 o
  -7   7   8        0.04       -0.34      0.91 o
  -6   7   8        1.09        1.70      1.13 o
  -5   7   8        2.94        3.27      1.13 o
  -4   7   8        3.66        2.39      0.55 o
  -3   7   8        0.55        0.93      0.45 o
  -2   7   8        1.00        0.86      0.43 o
  -1   7   8        5.53        5.94      1.19 o
   0   7   8        3.07        2.62      0.67 o
   1   7   8        5.54        5.62      0.86 o
   2   7   8       11.73       11.45      1.11 o
   3   7   8       13.41       15.19      2.27 o
   4   7   8        1.13        1.93      1.36 o
   5   7   8       10.72       13.03      2.27 o
  -2   8   8        4.64        6.35      1.70 o
  -1   8   8        0.01       -0.91      0.91 o
   0   8   8        1.63        2.27      1.25 o
 -12   1   9        0.65        0.85      0.60 o
 -11   1   9       13.22       15.00      1.04 o
 -10   1   9        0.39       -0.32      0.32 o
  -9   1   9       12.34        6.80      0.54 o
  -8   1   9        0.21        0.27      0.28 o
  -7   1   9       51.81       43.05      0.93 o
  -6   1   9      280.93      254.75      2.33 o
  -5   1   9       84.83       94.21      1.27 o
  -4   1   9      212.09      201.46      2.16 o
  -3   1   9       65.48       59.21      0.91 o
  -2   1   9      493.41      486.97      3.59 o
  -1   1   9       34.08       35.31      0.68 o
   0   1   9       65.94       71.22      0.94 o
   1   1   9      106.16      101.40      1.38 o
   2   1   9      192.99      195.29      2.25 o
   3   1   9        6.20        6.59      0.48 o
   4   1   9        2.54        1.60      0.29 o
   5   1   9      114.60      117.52      1.64 o
   6   1   9      169.04      172.71      2.33 o
   7   1   9       47.86       48.91      1.24 o
   8   1   9      121.89      122.06      2.54 o
   9   1   9        1.64        1.91      0.49 o
  10   1   9       60.51       71.29      3.19 o
 -12   2   9       11.80       11.68      1.39 o
 -11   2   9        5.27        6.94      0.80 o
 -10   2   9        0.61        0.70      0.97 o
  -9   2   9       28.87       30.05      1.11 o
  -8   2   9       38.97       36.18      1.01 o
  -7   2   9      183.48      190.25      2.15 o
  -6   2   9        9.18        9.27      0.51 o
  -5   2   9       62.39       59.78      1.17 o
  -4   2   9      224.59      241.04      2.99 o
  -3   2   9       21.44       19.83      0.54 o
  -2   2   9       38.71       31.93      0.70 o
  -1   2   9      195.28      219.43      2.23 o
   0   2   9        4.00        3.23      0.30 o
   1   2   9       24.42       28.94      0.68 o
   2   2   9      243.39      233.01      2.25 o
   3   2   9       81.59       88.17      1.14 o
   4   2   9       16.76       20.08      0.57 o
   5   2   9      300.39      302.22      3.31 o
   6   2   9       87.79       91.89      1.67 o
   7   2   9        0.13        0.06      0.36 o
   8   2   9       28.06       32.08      1.22 o
   9   2   9        0.22        0.45      0.54 o
  10   2   9        4.71        5.54      0.72 o
 -11   3   9        4.57        4.70      0.77 o
 -10   3   9        4.88        5.68      0.69 o
  -9   3   9        0.58        0.32      0.37 o
  -8   3   9        0.62        0.50      0.36 o
  -7   3   9        0.30        0.47      0.32 o
  -6   3   9       37.90       38.87      0.99 o
  -5   3   9       43.32       48.16      1.04 o
  -4   3   9        0.18        0.19      0.24 o
  -3   3   9        2.54        2.52      0.45 o
  -2   3   9       20.24       17.84      1.09 o
  -1   3   9        4.05        3.69      0.60 o
   0   3   9        1.06        0.86      0.62 o
   1   3   9        3.45        3.34      0.50 o
   2   3   9        5.17        3.53      0.40 o
   3   3   9        8.17        6.51      0.64 o
   4   3   9        1.32        0.55      0.38 o
   5   3   9       17.96       17.38      0.69 o
   6   3   9       16.82       16.21      0.62 o
   7   3   9        5.17        5.38      0.45 o
   8   3   9        0.40        0.05      0.37 o
   9   3   9        1.71        1.59      0.66 o
 -11   4   9        1.29        1.53      0.96 o
 -10   4   9        2.87        1.78      0.68 o
  -9   4   9        5.38        4.91      0.76 o
  -8   4   9       21.26       21.07      1.30 o
  -7   4   9       51.03       47.28      1.63 o
  -6   4   9        0.43        0.06      0.60 o
  -5   4   9        2.07        1.32      0.43 o
  -4   4   9        2.44        3.15      0.52 o
  -3   4   9       19.02       18.22      0.95 o
  -2   4   9       63.38       67.89      2.07 o
  -1   4   9       13.90       15.89      1.09 o
   0   4   9       38.48       41.99      1.17 o
   1   4   9        6.91        8.21      0.64 o
   2   4   9       47.35       46.83      1.29 o
   3   4   9      209.02      214.07      2.82 o
   4   4   9       52.27       51.08      1.30 o
   5   4   9       56.73       55.31      1.28 o
   6   4   9       41.89       45.79      1.58 o
   7   4   9        0.93        0.13      0.42 o
   8   4   9        1.05        1.38      0.49 o
 -10   5   9        0.41       -0.45      1.02 o
  -9   5   9        5.41        4.54      0.83 o
  -8   5   9        0.27       -0.50      0.50 o
  -7   5   9       23.13       23.61      1.33 o
  -6   5   9       30.64       34.33      1.43 o
  -5   5   9        0.17        0.32      0.43 o
  -4   5   9       87.37       88.64      2.05 o
  -3   5   9       30.47       29.23      1.18 o
  -2   5   9      119.93      120.39      2.89 o
  -1   5   9       14.74       12.32      1.98 o
   0   5   9       11.94       13.19      1.09 o
   1   5   9       62.20       65.65      2.18 o
   2   5   9        2.78        3.41      0.31 o
   3   5   9        0.33       -0.25      0.25 o
   4   5   9        8.67        7.30      0.62 o
   5   5   9       35.39       33.20      0.96 o
   6   5   9       37.22       36.95      1.07 o
   7   5   9        0.48        0.70      0.42 o
  -8   6   9        2.21        1.93      1.25 o
  -7   6   9        2.45        2.54      0.67 o
  -6   6   9        0.56        0.54      0.52 o
  -5   6   9        3.55        2.94      0.78 o
  -4   6   9        1.51        1.90      0.52 o
  -3   6   9       19.40       18.25      1.03 o
  -2   6   9        7.13        6.20      0.84 o
  -1   6   9       13.59       14.43      1.19 o
   0   6   9       12.19       12.91      1.17 o
   1   6   9        0.11        0.14      0.52 o
   2   6   9       11.39        8.91      1.01 o
   3   6   9        0.28       -0.17      0.56 o
   4   6   9        1.89        2.02      0.76 o
   5   6   9        0.57        1.93      1.25 o
   6   6   9        0.07       -1.02      1.02 o
  -6   7   9        8.18       10.65      2.04 o
  -5   7   9        1.16       -0.11      1.02 o
  -4   7   9        0.30        0.49      0.62 o
  -3   7   9        0.22        0.15      0.44 o
  -2   7   9        1.48        1.78      0.65 o
  -1   7   9        3.52        3.55      0.75 o
   0   7   9        1.51        1.45      0.63 o
   1   7   9        0.16        0.06      0.50 o
   2   7   9        5.20        6.69      1.70 o
   3   7   9        1.13        1.70      1.25 o
   4   7   9        0.05       -1.13      1.13 o
 -12   0  10        3.09        2.84      1.59 o
 -11   0  10        4.17        3.58      0.76 o
 -10   0  10        7.93        8.45      1.93 o
  -9   0  10       24.23       23.39      2.55 o
  -8   0  10      201.50      182.44      3.64 o
  -7   0  10        4.59        8.71      0.84 o
  -6   0  10       52.62       44.55      1.52 o
  -5   0  10       19.64       22.56      1.09 o
  -4   0  10      173.94      164.92      3.21 o
  -3   0  10        1.51        3.74      2.40 o
  -2   0  10       20.23       17.49      0.72 o
  -1   0  10        3.92        4.26      0.36 o
   0   0  10       83.33       69.10      1.50 o
   1   0  10        3.64        7.41      0.60 o
   2   0  10      290.18      288.07      3.96 o
   3   0  10      283.10      283.13      4.80 o
   4   0  10     1160.60     1102.95     14.55 o
   5   0  10      404.81      410.49      5.47 o
   6   0  10        1.74        1.62      0.53 o
   7   0  10       92.07       92.89      2.72 o
   8   0  10        5.25        5.46      0.95 o
   9   0  10       41.13       45.11      2.10 o
  10   0  10        4.38        4.22      1.01 o
 -12   1  10        0.11       -0.60      0.60 o
 -11   1  10        3.49        3.74      0.67 o
 -10   1  10        1.71        1.68      0.46 o
  -9   1  10        4.10        2.78      0.51 o
  -8   1  10       26.54       28.12      0.98 o
  -7   1  10      144.98      122.54      1.61 o
  -6   1  10       52.42       52.68      0.99 o
  -5   1  10       37.28       37.53      0.89 o
  -4   1  10      130.09      130.07      1.95 o
  -3   1  10      171.67      182.69      2.39 o
  -2   1  10       15.35       12.60      0.54 o
  -1   1  10      333.05      327.66      3.11 o
   0   1  10       35.13       33.57      0.69 o
   1   1  10      330.40      326.77      2.96 o
   2   1  10      131.15      129.12      1.78 o
   3   1  10      212.26      195.41      2.37 o
   4   1  10        0.01       -0.25      0.28 o
   5   1  10        9.33        9.00      0.61 o
   6   1  10       21.25       22.05      1.31 o
   7   1  10      104.03      109.82      1.92 o
   8   1  10        0.88        0.53      0.48 o
   9   1  10        1.55        1.31      0.50 o
 -12   2  10        6.37        7.59      1.00 o
 -11   2  10        2.60        4.16      0.82 o
 -10   2  10        0.84        0.98      0.52 o
  -9   2  10        6.72        5.15      1.26 o
  -8   2  10       14.34       14.14      0.82 o
  -7   2  10      153.69      145.98      1.81 o
  -6   2  10       24.02       27.46      0.80 o
  -5   2  10        0.53        0.17      0.23 o
  -4   2  10       12.34       13.29      0.56 o
  -3   2  10        0.95        2.08      0.31 o
  -2   2  10       11.40       10.69      0.61 o
  -1   2  10       29.28       28.18      0.72 o
   0   2  10        0.73        1.12      0.24 o
   1   2  10        9.00        7.70      0.39 o
   2   2  10      205.65      225.78      2.71 o
   3   2  10       21.80       20.26      0.66 o
   4   2  10       19.34       20.01      0.69 o
   5   2  10      183.28      185.24      2.42 o
   6   2  10        0.87        0.55      0.39 o
   7   2  10        4.76        6.01      0.95 o
   8   2  10       14.85       15.62      0.97 o
   9   2  10        9.00        7.69      0.79 o
 -11   3  10        0.01        0.25      0.57 o
 -10   3  10        1.66        0.83      0.51 o
  -9   3  10        0.47       -0.06      0.41 o
  -8   3  10       65.86       67.74      1.49 o
  -7   3  10       64.69       55.58      1.28 o
  -6   3  10       78.72       78.74      1.49 o
  -5   3  10      155.37      145.76      3.18 o
  -4   3  10        7.84        7.02      0.61 o
  -3   3  10        5.39        8.91      0.55 o
  -2   3  10      275.78      265.69      9.99 o
  -1   3  10      121.78      125.99      2.92 o
   0   3  10      219.26      217.39      4.21 o
   1   3  10        8.58        9.85      0.95 o
   2   3  10      142.62      125.90      1.86 o
   3   3  10        6.85        4.62      0.51 o
   4   3  10       34.26       32.50      0.79 o
   5   3  10       16.97       18.99      0.96 o
   6   3  10        6.46        7.50      0.50 o
   7   3  10       52.66       56.85      1.69 o
   8   3  10       48.31       49.60      1.81 o
   9   3  10       58.94       67.99      2.20 o
 -10   4  10        0.36        0.19      0.76 o
  -9   4  10        2.85        2.09      0.79 o
  -8   4  10        0.90        0.17      0.50 o
  -7   4  10        6.39        4.83      0.72 o
  -6   4  10       29.47       28.01      1.26 o
  -5   4  10        2.96        2.63      0.58 o
  -4   4  10       52.51       51.84      1.54 o
  -3   4  10       18.39       17.38      1.25 o
  -2   4  10        6.02        7.50      0.87 o
  -1   4  10        2.38        2.90      0.63 o
   0   4  10        4.86        5.57      0.76 o
   1   4  10        9.80       10.42      0.94 o
   2   4  10       79.32       73.42      1.73 o
   3   4  10        3.66        4.95      0.63 o
   4   4  10       28.11       23.64      1.17 o
   5   4  10      101.32      100.35      1.87 o
   6   4  10       11.18       10.45      0.75 o
   7   4  10        4.20        3.88      0.59 o
   8   4  10        0.20        0.44      0.58 o
  -9   5  10        0.20       -0.68      0.68 o
  -8   5  10        0.21        0.24      0.56 o
  -7   5  10       12.07       13.79      1.09 o
  -6   5  10        0.01        0.28      0.45 o
  -5   5  10        8.31        7.30      0.76 o
  -4   5  10       25.59       25.93      1.22 o
  -3   5  10        0.84        0.79      1.02 o
  -2   5  10       23.82       26.46      1.29 o
  -1   5  10       25.91       26.34      0.84 o
   0   5  10        0.04       -0.26      0.28 o
   1   5  10       37.69       39.64      1.07 o
   2   5  10        0.00       -0.18      0.42 o
   3   5  10        0.86        0.42      0.34 o
   4   5  10        0.00       -0.23      0.37 o
   5   5  10        0.19       -0.23      0.34 o
   6   5  10        3.23        2.79      0.50 o
   7   5  10        3.70        3.89      0.68 o
  -8   6  10        7.82        8.50      1.81 o
  -7   6  10        6.38        7.59      1.70 o
  -6   6  10        0.93        1.29      0.61 o
  -5   6  10        1.22        0.93      0.50 o
  -4   6  10        6.50        6.23      0.73 o
  -3   6  10        1.50       -0.15      0.46 o
  -2   6  10       18.74       22.99      1.42 o
  -1   6  10        0.00       -0.15      0.46 o
   0   6  10        0.71        1.27      0.57 o
   1   6  10        0.00       -0.06      0.54 o
   2   6  10        8.37        8.18      1.30 o
   3   6  10        5.12        5.58      0.85 o
   4   6  10      113.50      120.85      5.33 o
   5   6  10       47.54       44.66      3.40 o
  -5   7  10        0.15       -0.23      0.91 o
  -4   7  10        0.09       -0.45      0.91 o
  -3   7  10        6.99        6.57      1.70 o
  -2   7  10        5.07        5.33      1.47 o
  -1   7  10        4.12        3.29      1.36 o
   0   7  10        1.13        1.25      1.13 o
   1   7  10        1.38        3.29      1.36 o
   2   7  10        0.77        1.36      1.25 o
   3   7  10        6.67        5.04      1.12 o
 -12   1  11       10.39       12.78      1.06 o
 -11   1  11        0.01       -0.01      0.42 o
 -10   1  11        0.02        0.51      0.40 o
  -9   1  11       26.63       25.62      0.98 o
  -8   1  11       42.38       37.72      1.11 o
  -7   1  11       59.82       50.12      1.23 o
  -6   1  11        1.52        1.09      0.35 o
  -5   1  11       42.06       37.78      0.92 o
  -4   1  11       36.40       36.93      0.82 o
  -3   1  11      421.18      417.61      3.62 o
  -2   1  11     1018.69     1008.00      7.54 o
  -1   1  11      453.56      450.45      4.19 o
   0   1  11        7.19        7.23      0.48 o
   1   1  11       22.29       22.13      0.70 o
   2   1  11      214.02      188.08      2.29 o
   3   1  11       99.72       83.66      1.49 o
   4   1  11        0.04        0.30      0.39 o
   5   1  11       37.58       34.20      1.03 o
   6   1  11        7.67        7.54      0.63 o
   7   1  11        0.81        1.11      0.43 o
   8   1  11        0.02       -0.18      0.41 o
   9   1  11        0.19       -0.12      0.43 o
 -11   2  11        2.09        2.07      0.76 o
 -10   2  11       18.89       19.16      1.31 o
  -9   2  11        1.53        4.04      0.85 o
  -8   2  11        0.46       -0.14      0.29 o
  -7   2  11       79.85       72.88      1.87 o
  -6   2  11       23.37       18.75      0.68 o
  -5   2  11       78.78       78.84      1.30 o
  -4   2  11       25.70       23.05      0.74 o
  -3   2  11      132.60      138.93      1.77 o
  -2   2  11        0.62       -0.24      0.24 o
  -1   2  11        0.14       -0.23      0.23 o
   0   2  11       87.18       86.90      1.34 o
   1   2  11      107.64      105.09      1.32 o
   2   2  11        3.16        2.75      0.33 o
   3   2  11      157.19      139.53      3.75 o
   4   2  11      167.78      162.39      1.98 o
   5   2  11        7.09        6.16      0.52 o
   6   2  11        3.28        4.28      0.56 o
   7   2  11       27.45       29.92      1.16 o
   8   2  11        3.27        3.92      0.62 o
   9   2  11        2.92        5.10      1.36 o
 -11   3  11        0.30       -0.27      0.57 o
 -10   3  11        2.99        2.79      0.67 o
  -9   3  11        6.22        7.30      0.77 o
  -8   3  11        1.40        1.59      0.45 o
  -7   3  11        0.21        0.50      0.36 o
  -6   3  11        0.93        0.83      0.37 o
  -5   3  11        3.70        3.97      0.47 o
  -4   3  11        5.48        6.60      0.59 o
  -3   3  11        7.26        8.48      0.60 o
  -2   3  11        0.36        0.25      0.34 o
  -1   3  11        5.13        3.99      0.43 o
   0   3  11       13.68       12.69      0.65 o
   1   3  11        0.06       -0.18      0.26 o
   2   3  11        6.21        4.08      0.45 o
   3   3  11        4.78        5.74      0.45 o
   4   3  11       28.95       27.65      0.88 o
   5   3  11        2.24        2.50      0.47 o
   6   3  11        0.42        0.29      0.45 o
   7   3  11        0.25        0.39      0.73 o
   8   3  11        0.10       -0.31      0.58 o
 -10   4  11        0.22       -0.04      0.76 o
  -9   4  11        0.03       -0.28      0.54 o
  -8   4  11        6.09        3.46      0.95 o
  -7   4  11       28.41       28.97      1.38 o
  -6   4  11        3.83        4.31      0.70 o
  -5   4  11       11.35       11.77      0.96 o
  -4   4  11        0.23        0.27      0.52 o
  -3   4  11       72.81       66.25      3.06 o
  -2   4  11        3.50        1.83      1.36 o
  -1   4  11        0.74        1.72      0.63 o
   0   4  11      118.42      118.72      3.03 o
   1   4  11       17.59       15.16      1.24 o
   2   4  11       21.66       19.31      0.91 o
   3   4  11       20.67       18.80      1.06 o
   4   4  11       94.16       94.48      2.20 o
   5   4  11       32.78       35.49      1.14 o
   6   4  11       21.26       25.31      1.08 o
   7   4  11        6.35        8.22      0.83 o
  -9   5  11        0.83       -0.45      1.02 o
  -8   5  11       10.06        9.33      1.02 o
  -7   5  11        9.65        9.55      0.95 o
  -6   5  11        0.12        0.12      0.49 o
  -5   5  11        0.06       -0.37      0.37 o
  -4   5  11        4.68        5.92      0.91 o
  -3   5  11       28.18       29.92      1.66 o
  -2   5  11      306.97      311.77      8.17 o
  -1   5  11       73.09       75.89      1.68 o
   0   5  11        5.24        5.13      1.02 o
   1   5  11       28.44       29.02      1.06 o
   2   5  11       52.82       53.29      1.45 o
   3   5  11        8.13        7.52      0.82 o
   4   5  11        3.62        2.82      0.72 o
   5   5  11        0.16        0.03      0.41 o
   6   5  11        1.93        0.79      0.96 o
  -7   6  11        3.31        6.23      1.59 o
  -6   6  11        0.55        1.02      1.02 o
  -5   6  11        0.52        0.60      0.54 o
  -4   6  11        0.48        0.49      0.65 o
  -3   6  11        5.26        6.21      0.98 o
  -2   6  11        0.66        0.73      0.65 o
  -1   6  11       29.16       30.95      1.77 o
   0   6  11        1.44        1.82      0.68 o
   1   6  11        2.42        2.49      0.80 o
   2   6  11        1.30        1.18      0.71 o
   3   6  11        0.46        0.33      0.76 o
   4   6  11        1.90        2.38      1.36 o
  -4   7  11        0.14       -0.79      0.91 o
  -3   7  11       16.10       18.59      2.49 o
  -2   7  11       28.25       27.88      2.95 o
  -1   7  11       19.80       15.41      2.27 o
   0   7  11       11.96       11.33      2.04 o
   1   7  11        0.16       -0.79      1.02 o
 -11   0  12        0.76       -0.56      0.56 o
 -10   0  12        1.23        1.47      0.64 o
  -9   0  12        1.42        0.03      0.52 o
  -8   0  12       82.67       70.41      2.16 o
  -7   0  12      107.70       97.91      2.56 o
  -6   0  12       30.28       33.40      1.44 o
  -5   0  12        0.80        1.30      0.56 o
  -4   0  12       14.55       14.00      1.04 o
  -3   0  12      699.11      695.68      9.48 o
  -2   0  12        0.87        0.23      0.48 o
  -1   0  12      162.26      158.80      2.62 o
   0   0  12       66.21       68.21      1.61 o
   1   0  12        0.81        0.65      1.08 o
   2   0  12      936.28      921.42     12.45 o
   3   0  12       84.27       95.49      3.63 o
   4   0  12       26.62       20.57      1.42 o
   5   0  12        4.70        4.05      0.82 o
   6   0  12        6.09        7.66      1.36 o
   7   0  12      126.36      148.29      3.73 o
   8   0  12        1.24        1.55      0.84 o
 -11   1  12        7.90        9.40      1.03 o
 -10   1  12        0.58        0.66      0.42 o
  -9   1  12        7.61        5.51      0.60 o
  -8   1  12        3.13        3.25      0.50 o
  -7   1  12      118.25      114.51      1.94 o
  -6   1  12      104.48      103.37      2.16 o
  -5   1  12        0.12        0.33      0.30 o
  -4   1  12        6.63        6.20      0.49 o
  -3   1  12      411.54      402.97      3.94 o
  -2   1  12      150.68      143.60      1.75 o
  -1   1  12        8.77        7.45      0.52 o
   0   1  12       15.98       13.56      0.59 o
   1   1  12      142.91      138.74      1.76 o
   2   1  12       23.12       17.64      0.86 o
   3   1  12        0.29       -0.37      0.37 o
   4   1  12       86.83       84.22      1.76 o
   5   1  12        7.29        7.66      0.62 o
   6   1  12        0.23        0.13      0.37 o
   7   1  12        0.63        1.07      0.44 o
   8   1  12       11.80       11.93      0.83 o
 -11   2  12        1.69        0.50      0.65 o
 -10   2  12        0.25       -0.28      0.60 o
  -9   2  12        2.08        1.65      0.91 o
  -8   2  12        4.19        3.91      0.53 o
  -7   2  12       22.92       24.44      0.90 o
  -6   2  12        8.87        7.54      0.53 o
  -5   2  12       79.30       83.29      1.40 o
  -4   2  12      112.14      104.38      1.56 o
  -3   2  12       16.74       17.70      0.70 o
  -2   2  12       70.58       73.87      1.25 o
  -1   2  12       10.71       12.44      0.73 o
   0   2  12       69.05       70.59      1.15 o
   1   2  12      102.88      103.96      1.58 o
   2   2  12        0.59        0.41      0.30 o
   3   2  12       86.24       80.77      1.74 o
   4   2  12       25.61       25.65      0.88 o
   5   2  12        6.30        6.87      0.54 o
   6   2  12        5.90        7.23      0.58 o
   7   2  12        5.44        8.46      0.66 o
   8   2  12        9.83       11.68      0.90 o
 -10   3  12        3.23        2.38      0.79 o
  -9   3  12        0.71        0.34      0.49 o
  -8   3  12       17.46       17.21      0.96 o
  -7   3  12        1.72        2.01      0.59 o
  -6   3  12        0.96        0.36      0.42 o
  -5   3  12      140.75      143.82      2.46 o
  -4   3  12       90.27       91.76      1.88 o
  -3   3  12      738.35      757.31     11.80 o
  -2   3  12      355.90      357.93      4.59 o
  -1   3  12        5.51        3.46      0.52 o
   0   3  12       25.58       30.12      0.97 o
   1   3  12       44.06       39.39      1.04 o
   2   3  12      123.27      119.28      3.37 o
   3   3  12       62.31       60.28      1.39 o
   4   3  12        5.86        3.75      0.44 o
   5   3  12       25.58       26.03      1.19 o
   6   3  12       20.90       20.54      1.36 o
   7   3  12        0.77       -0.12      0.58 o
  -9   4  12        0.87       -0.65      0.65 o
  -8   4  12        1.53        1.88      0.67 o
  -7   4  12       10.89        7.43      1.40 o
  -6   4  12        0.83        1.05      0.54 o
  -5   4  12        6.78        5.01      0.90 o
  -4   4  12       97.66      105.35      3.00 o
  -3   4  12        9.65       12.69      2.89 o
  -2   4  12       10.48       13.42      1.93 o
  -1   4  12        0.05       -0.48      0.48 o
   0   4  12       36.87       35.83      1.76 o
   1   4  12       16.80       16.22      1.01 o
   2   4  12       10.34       10.70      0.79 o
   3   4  12       13.70       13.54      0.97 o
   4   4  12        3.12        2.26      0.62 o
   5   4  12       15.46       13.99      0.96 o
   6   4  12        0.13       -0.18      0.47 o
  -8   5  12        0.01        0.16      0.71 o
  -7   5  12        0.64        0.18      0.56 o
  -6   5  12        8.36        8.33      0.91 o
  -5   5  12        0.00       -0.02      0.60 o
  -4   5  12        2.40        2.71      0.79 o
  -3   5  12       24.41       28.68      1.71 o
  -2   5  12       34.27       38.62      1.87 o
  -1   5  12       13.05       13.51      0.85 o
   0   5  12        0.40       -0.14      0.41 o
   1   5  12        7.48        7.48      0.67 o
   2   5  12        7.53        8.26      0.79 o
   3   5  12        9.98       10.88      0.87 o
   4   5  12        4.80        4.34      0.97 o
   5   5  12        0.70        0.17      0.60 o
  -6   6  12        0.17        0.79      1.13 o
  -5   6  12        0.29        0.23      1.25 o
  -4   6  12       22.46       24.03      2.72 o
  -3   6  12       60.48       60.86      3.29 o
  -2   6  12        1.35        0.43      0.74 o
  -1   6  12        1.27        0.28      0.64 o
   0   6  12       23.25       22.96      1.74 o
   1   6  12        2.55        3.29      1.25 o
   2   6  12       56.50       61.72      2.72 o
   3   6  12        0.45        0.79      1.25 o
 -11   1  13        1.04        1.05      0.47 o
 -10   1  13        3.42        4.03      0.58 o
  -9   1  13        6.13        6.21      0.63 o
  -8   1  13        1.70        0.87      0.41 o
  -7   1  13       13.01       13.69      0.79 o
  -6   1  13       16.49       17.28      0.86 o
  -5   1  13        7.66        6.49      0.58 o
  -4   1  13      270.44      288.46      3.46 o
  -3   1  13      370.17      360.14      3.68 o
  -2   1  13       47.47       46.75      0.99 o
  -1   1  13        2.12        1.05      0.30 o
   0   1  13       25.42       26.99      0.92 o
   1   1  13       48.35       44.34      1.07 o
   2   1  13      138.18      115.15      1.98 o
   3   1  13       50.00       43.92      1.10 o
   4   1  13        2.20        2.49      0.52 o
   5   1  13       12.02       11.72      0.78 o
   6   1  13        1.85        2.34      0.50 o
   7   1  13        3.05        2.56      0.54 o
 -10   2  13        0.47        0.42      0.63 o
  -9   2  13       50.80       46.44      1.39 o
  -8   2  13        0.53       -0.36      0.36 o
  -7   2  13        3.98        4.14      0.89 o
  -6   2  13        3.90        4.64      0.49 o
  -5   2  13        8.77        8.91      0.62 o
  -4   2  13       42.31       40.20      1.67 o
  -3   2  13      248.72      248.13      2.79 o
  -2   2  13       52.54       55.08      1.14 o
  -1   2  13        0.25       -0.26      0.26 o
   0   2  13       50.06       49.72      1.10 o
   1   2  13       34.22       33.61      0.93 o
   2   2  13        5.83        5.29      0.52 o
   3   2  13        1.40        2.35      0.45 o
   4   2  13        0.50        0.63      0.38 o
   5   2  13        0.08        0.28      0.35 o
   6   2  13        3.39        5.86      0.58 o
   7   2  13       17.41       20.63      1.41 o
 -10   3  13        2.92        4.31      0.91 o
  -9   3  13        0.30        1.25      0.68 o
  -8   3  13        4.79        5.14      0.96 o
  -7   3  13        0.76        0.25      0.42 o
  -6   3  13        0.49        0.12      0.40 o
  -5   3  13        0.18       -0.41      0.41 o
  -4   3  13        0.61        0.77      0.42 o
  -3   3  13        0.03        0.62      0.43 o
  -2   3  13        0.53        1.26      0.43 o
  -1   3  13        0.59       -0.34      0.34 o
   0   3  13        7.20        7.03      0.57 o
   1   3  13       20.91       21.95      1.25 o
   2   3  13        0.02        0.01      0.37 o
   3   3  13        4.41        3.30      0.51 o
   4   3  13        0.27       -0.22      0.48 o
   5   3  13        0.89        0.74      0.59 o
   6   3  13        0.73        0.25      0.59 o
  -9   4  13        3.45        1.47      1.13 o
  -8   4  13       14.42       12.23      1.40 o
  -7   4  13        0.28       -0.52      0.96 o
  -6   4  13        1.70        2.19      0.79 o
  -5   4  13        5.62        3.70      0.84 o
  -4   4  13       29.07       24.98      2.15 o
  -3   4  13      153.68      172.65      4.13 o
  -2   4  13       65.14       67.32      2.44 o
  -1   4  13       11.92       12.98      1.27 o
   0   4  13        6.01        8.04      1.08 o
   1   4  13        4.80        4.98      0.62 o
   2   4  13       42.83       41.04      1.52 o
   3   4  13        4.70        4.10      0.68 o
   4   4  13        8.56        8.62      1.07 o
   5   4  13        1.47        2.11      0.65 o
  -7   5  13        0.33        0.14      0.71 o
  -6   5  13       13.20       14.51      2.83 o
  -5   5  13        4.47        6.50      1.08 o
  -4   5  13       52.02       50.58      2.23 o
  -3   5  13       51.86       55.91      2.36 o
  -2   5  13       30.37       31.13      1.85 o
  -1   5  13       12.27       13.48      0.92 o
   0   5  13        0.00       -0.39      0.39 o
   1   5  13       11.68       10.42      1.04 o
   2   5  13       16.84       17.02      1.07 o
   3   5  13        5.02        6.48      0.76 o
   4   5  13        2.98        3.76      0.79 o
  -5   6  13        8.83       11.67      2.04 o
  -4   6  13        6.14        4.31      1.59 o
  -3   6  13        2.05        1.36      1.25 o
  -2   6  13        0.68        0.68      1.13 o
  -1   6  13        0.58       -0.91      0.91 o
   0   6  13        0.54       -0.34      1.02 o
   1   6  13        3.16        3.40      1.36 o
 -10   0  14        0.05        0.33      1.02 o
  -9   0  14       13.19       12.74      1.16 o
  -8   0  14        0.00        0.23      0.56 o
  -7   0  14       14.66       13.37      1.70 o
  -6   0  14       12.75       12.02      1.08 o
  -5   0  14       73.84       68.03      4.65 o
  -4   0  14       50.82       47.35      3.06 o
  -3   0  14      393.43      394.49      6.26 o
  -2   0  14        0.11       -0.48      0.48 o
  -1   0  14      285.49      290.96      5.05 o
   0   0  14       66.90       72.55      2.20 o
   1   0  14       58.79       56.06      1.92 o
   2   0  14       25.48       24.76      1.59 o
   3   0  14       10.83       10.94      1.17 o
   4   0  14       53.01       57.58      2.32 o
   5   0  14       40.53       43.68      2.01 o
   6   0  14        1.24       -0.27      0.68 o
   7   0  14       31.71       36.14      2.03 o
 -10   1  14        0.07        0.43      0.46 o
  -9   1  14        0.00       -0.01      0.40 o
  -8   1  14        8.78        7.83      0.66 o
  -7   1  14        0.07       -0.37      0.37 o
  -6   1  14        2.89        2.29      0.47 o
  -5   1  14        1.13        0.59      0.38 o
  -4   1  14       51.23       50.59      1.28 o
  -3   1  14        0.04        0.53      0.38 o
  -2   1  14       41.77       42.47      1.88 o
  -1   1  14       17.18       14.23      0.73 o
   0   1  14        1.34        1.39      0.42 o
   1   1  14       21.40       17.69      0.90 o
   2   1  14       60.79       56.58      1.28 o
   3   1  14       76.71       77.00      1.51 o
   4   1  14       20.01       20.56      0.92 o
   5   1  14        1.51        1.74      0.49 o
   6   1  14        1.29        0.18      0.43 o
 -10   2  14        0.97        0.97      0.71 o
  -9   2  14        1.84        1.53      0.52 o
  -8   2  14        1.45        0.47      0.62 o
  -7   2  14        2.84        2.96      0.57 o
  -6   2  14       14.70       13.12      0.90 o
  -5   2  14        7.22        6.17      1.11 o
  -4   2  14       97.76       92.65      5.86 o
  -3   2  14       37.29       40.21      1.52 o
  -2   2  14        0.05       -0.32      0.32 o
  -1   2  14       43.86       47.50      1.09 o
   0   2  14        3.26        3.59      0.48 o
   1   2  14        8.39        8.90      0.65 o
   2   2  14       16.08       16.13      0.83 o
   3   2  14        0.01       -0.10      0.39 o
   4   2  14        1.55        1.76      0.42 o
   5   2  14        0.60        1.05      0.41 o
   6   2  14        7.82        7.43      0.67 o
  -9   3  14        0.02        0.23      0.68 o
  -8   3  14        6.89        7.71      1.02 o
  -7   3  14       22.73       25.13      1.36 o
  -6   3  14       27.62       26.76      1.34 o
  -5   3  14       17.43       17.72      1.00 o
  -4   3  14        7.31        7.68      0.75 o
  -3   3  14      111.25      120.02      2.28 o
  -2   3  14        3.97        3.60      0.80 o
  -1   3  14       19.35       19.59      1.12 o
   0   3  14        8.79       10.27      0.71 o
   1   3  14       91.45       92.44      2.13 o
   2   3  14        3.06        1.77      0.45 o
   3   3  14        0.09        0.25      0.90 o
   4   3  14       20.80       21.11      1.66 o
   5   3  14       19.17       17.92      1.58 o
  -7   4  14        1.01        0.85      0.80 o
  -6   4  14       12.91       16.74      1.53 o
  -5   4  14        4.60        5.43      1.87 o
  -4   4  14       22.30       22.02      1.72 o
  -3   4  14       20.31       19.13      1.56 o
  -2   4  14        0.26       -0.74      0.79 o
  -1   4  14       31.01       29.83      2.61 o
   0   4  14        2.17        3.46      0.84 o
   1   4  14        0.28       -0.03      0.41 o
   2   4  14        0.01        0.09      0.45 o
   3   4  14        5.34        6.47      1.10 o
   4   4  14        9.17        9.98      0.97 o
  -6   5  14        0.59        1.02      1.13 o
  -5   5  14        4.49        6.80      1.70 o
  -4   5  14        2.82        4.51      1.00 o
  -3   5  14        1.61        1.17      0.79 o
  -2   5  14        0.51        0.45      1.08 o
  -1   5  14        0.20        0.15      0.45 o
   0   5  14        1.67        1.56      0.55 o
   1   5  14       10.54       10.61      0.83 o
   2   5  14        0.13       -0.38      0.50 o
   3   5  14        4.41        4.31      1.02 o
  -9   1  15        2.44        1.19      0.79 o
  -8   1  15        0.07       -0.37      0.37 o
  -7   1  15        2.66        2.85      0.52 o
  -6   1  15        8.35        6.70      0.62 o
  -5   1  15        3.64        3.07      0.49 o
  -4   1  15        0.03        0.08      0.37 o
  -3   1  15        0.01       -0.31      0.34 o
  -2   1  15        4.80        5.72      0.57 o
  -1   1  15        2.93        3.24      0.51 o
   0   1  15       42.79       43.56      1.12 o
   1   1  15       13.17       12.84      1.06 o
   2   1  15       31.76       39.02      1.42 o
   3   1  15        2.06        2.03      0.49 o
   4   1  15       18.53       20.62      1.53 o
   5   1  15        3.41        2.47      0.48 o
  -9   2  15        2.25        2.46      0.63 o
  -8   2  15        0.71        0.50      0.68 o
  -7   2  15        9.51       10.55      0.82 o
  -6   2  15        3.45        3.24      0.55 o
  -5   2  15       11.88       13.35      1.15 o
  -4   2  15       36.26       35.03      1.20 o
  -3   2  15        0.55        0.57      0.48 o
  -2   2  15       18.79       15.68      0.97 o
  -1   2  15       46.64       47.50      1.60 o
   0   2  15        1.02        1.57      0.44 o
   1   2  15        0.91        2.06      0.47 o
   2   2  15       15.81       15.76      0.86 o
   3   2  15        1.79        2.03      0.46 o
   4   2  15        3.00        2.45      0.52 o
   5   2  15       23.63       26.13      1.02 o
  -8   3  15        2.98        3.40      0.91 o
  -7   3  15        1.19        1.25      0.79 o
  -6   3  15        0.02        0.00      0.68 o
  -5   3  15        1.28        0.91      0.85 o
  -4   3  15        0.04        0.07      0.74 o
  -3   3  15        6.30        6.67      1.47 o
  -2   3  15        0.18       -0.34      0.41 o
  -1   3  15        2.89        3.09      0.50 o
   0   3  15        0.58        0.06      0.39 o
   1   3  15        0.01        0.29      0.45 o
   2   3  15        3.40        0.68      1.13 o
   3   3  15        8.40        9.90      1.53 o
   4   3  15        0.31       -0.03      0.71 o
  -6   4  15        1.02        0.57      1.13 o
  -5   4  15       33.03       35.70      2.03 o
  -4   4  15        2.85        2.77      0.84 o
  -3   4  15        0.32        0.68      0.64 o
  -2   4  15        5.76        5.82      1.04 o
  -1   4  15       22.59       25.78      1.88 o
   0   4  15       11.81       14.43      1.48 o
   1   4  15       13.63       12.96      1.11 o
   2   4  15        0.04       -0.28      0.51 o
   3   4  15        0.91        0.37      0.55 o
  -4   5  15        3.38        3.51      1.36 o
  -3   5  15        0.20        0.79      1.02 o
  -2   5  15        0.07       -0.79      0.79 o
  -1   5  15        1.50        1.47      0.67 o
   0   5  15        1.99        1.41      0.59 o
  -8   0  16        6.31        6.03      0.96 o
  -7   0  16        0.87        0.76      0.63 o
  -6   0  16        0.72        0.63      0.79 o
  -5   0  16        0.76        0.85      0.64 o
  -4   0  16       13.49       17.06      1.28 o
  -3   0  16       23.79       22.15      1.59 o
  -2   0  16        0.57        0.96      0.64 o
  -1   0  16       81.77       86.95      2.52 o
   0   0  16       27.70       36.70      1.68 o
   1   0  16       43.32       39.58      1.80 o
   2   0  16        6.84        7.03      0.96 o
   3   0  16       63.52       66.67      1.98 o
   4   0  16        7.44       11.49      1.32 o
  -8   1  16        0.06       -0.29      0.42 o
  -7   1  16        2.15        3.00      0.59 o
  -6   1  16        0.33        0.07      0.39 o
  -5   1  16        2.59        2.39      0.51 o
  -4   1  16        0.00       -0.15      0.59 o
  -3   1  16       34.03       33.41      1.16 o
  -2   1  16        4.48        3.66      0.54 o
  -1   1  16        6.99        7.49      0.67 o
   0   1  16        5.78        6.05      0.64 o
   1   1  16        6.73        7.07      0.62 o
   2   1  16       13.56       13.01      0.85 o
   3   1  16        1.89        1.84      0.53 o
   4   1  16        5.00        5.04      0.70 o
  -8   2  16        0.67        1.11      0.52 o
  -7   2  16        4.00        4.30      0.65 o
  -6   2  16        5.74        5.91      0.67 o
  -5   2  16        5.29        5.02      0.64 o
  -4   2  16        1.54        2.44      0.52 o
  -3   2  16        0.31        0.55      0.46 o
  -2   2  16       13.63       14.04      0.87 o
  -1   2  16        4.34        5.16      0.57 o
   0   2  16        0.00       -0.22      0.36 o
   1   2  16        0.01        0.17      0.40 o
   2   2  16        1.76        1.52      0.46 o
   3   2  16        0.92        0.79      0.44 o
   4   2  16       20.83       24.29      0.99 o
  -7   3  16       11.89       15.64      1.47 o
  -6   3  16        0.07       -0.23      0.68 o
  -5   3  16        6.38        5.89      1.02 o
  -4   3  16       65.00       72.32      2.49 o
  -3   3  16        9.71       10.99      1.13 o
  -2   3  16        2.31        1.07      0.57 o
  -1   3  16        3.49        4.29      0.77 o
   0   3  16        5.77        7.86      0.89 o
   1   3  16        0.00       -1.02      1.02 o
   2   3  16        2.98        3.40      1.47 o
   3   3  16       21.37       23.15      1.80 o
  -5   4  16        2.77        2.27      1.47 o
  -4   4  16        0.09       -0.57      1.13 o
  -3   4  16        0.22        0.75      0.76 o
  -2   4  16        1.01        1.38      0.84 o
  -1   4  16       10.70       12.43      1.20 o
   0   4  16        2.33        2.89      0.82 o
   1   4  16        0.74       -0.05      0.59 o
  -7   1  17        3.17        3.79      0.59 o
  -6   1  17        4.09        6.38      0.70 o
  -5   1  17        2.15        2.40      0.53 o
  -4   1  17       49.66       51.12      1.39 o
  -3   1  17        2.07        2.45      0.53 o
  -2   1  17       10.03       10.77      0.78 o
  -1   1  17        0.29        1.33      0.48 o
   0   1  17        9.35        9.01      0.74 o
   1   1  17        5.17        7.29      0.71 o
   2   1  17        4.63        4.83      0.58 o
   3   1  17        2.45        2.54      0.59 o
  -6   2  17        8.30       10.21      0.83 o
  -5   2  17       20.92       20.98      1.08 o
  -4   2  17        0.87        1.68      0.53 o
  -3   2  17        1.28        1.62      0.53 o
  -2   2  17       13.98       14.23      0.95 o
  -1   2  17       15.55       14.44      0.92 o
   0   2  17        0.95        1.75      0.50 o
   1   2  17        0.97       -0.16      0.45 o
   2   2  17        4.28        5.30      0.62 o
  -5   3  17        1.07        1.25      0.79 o
  -4   3  17        6.36        5.89      1.02 o
  -3   3  17        5.43        6.23      1.02 o
  -2   3  17        0.05        0.00      0.58 o
  -1   3  17        1.40        3.40      1.47 o
   0   3  17        1.36       -0.68      1.13 o
  -5   0  18        4.36        4.02      0.92 o
  -4   0  18        0.68        1.25      0.79 o
  -3   0  18        2.38        1.81      1.13 o
  -2   0  18        0.16        0.00      0.64 o
  -1   0  18       13.82       15.30      1.32 o
   0   0  18       30.95       36.21      4.31 o
   1   0  18        0.46       -0.11      0.64 o
  -5   1  18       11.45       12.48      0.90 o
  -4   1  18        0.84        0.08      0.54 o
  -3   1  18        3.40        3.31      0.62 o
  -2   1  18        0.75        1.26      0.52 o
  -1   1  18        9.23       11.37      0.89 o
   0   1  18        0.01        0.06      0.48 o
  -4   2  18        2.87        3.17      0.68 o
  -3   2  18        4.80        5.72      0.74 o
  -2   2  18        2.54        3.72      0.89 o
  -1   2  18        2.97        3.01      0.61 o
 
